# Supplementary material for: Genomic Analysis of the Pacific Oyster (Crassostrea gigas) Reveals Possible Conservation of Vertebrate Sex Determination in a Mollusc
Source: G3 (Bethesda). 2014 Sep 11;4(11):2207–17. doi: 10.1534/g3.114.013904 (PMC4232546; doi:10.1534/g3.114.013904)
Supplement: Supporting Information [file supp_g3.114.013904_FileS1.xls]

## Sheet: Sheet1
File S1 Ovary and testis-specific genes identified in Crassostrea gigas and their expression (reads per kilobase per million) in ovary, testis and somatic organs.
Highlighted transcritpomes are obtained in this study and the others are references from Zhang et al., 2012 with original sample code in parentesis. F = female; M = Male.
GeneID	Ovary or Testis specific	SwissProt	F1 (Fgo)	F2 (G3)	F3 (2n_1fe)	M1 (Mgo)	M2 (2n_1ma)	M3 (2n_2ma)	Mantle outer	Mantle inner	Digestive	Gill	Adductor	Hemocyte	Labial Palp
CGI_10025870	Ovary	CJ112_HUMAN MAM and LDL-receptor class A domain-containing protein C10orf112 OS=Homo sapiens GN=C10orf112 PE=4 SV=3	152.572	156.553	170.557	2.83369	0.966439	2.09221	1.04682	0.348057	36.7711	15.8793	0.507339	2.98372	2.36959
CGI_10018380	Ovary	ZN358_HUMAN Zinc finger protein 358 OS=Homo sapiens GN=ZNF358 PE=2 SV=2	217.221	202.498	217.865	5.00035	15.0079	3.01272	10.2413	11.8601	47.1676	6.70634	27.8223	81.0188	7.38727
CGI_10027582	Ovary	NA	1559.8	1425.08	1677.77	0.64599	28.5596	1.13819	2.37812	1.8514	296.368	0.493376	26.9866	263.723	1.6251
CGI_10026964	Ovary	ECT2_HUMAN Protein ECT2 OS=Homo sapiens GN=ECT2 PE=1 SV=3	61.3824	71.5299	62.4554	9.02712	8.2413	7.42243	3.0922	1.40138	12.623	3.40243	4.50179	31.6627	3.33439
CGI_10028478	Ovary	RFWD3_HUMAN RING finger and WD repeat domain-containing protein 3 OS=Homo sapiens GN=RFWD3 PE=1 SV=3	15.1921	17.5784	14.7886	2.2055	1.70637	2.04013	2.01001	2.55472	3.37223	1.79816	1.87152	8.44879	1.77614
CGI_10010991	Ovary	NA	18.9066	22.1242	20.3967	8.03059	4.95427	5.68236	0.164948	0.225643	4.28992	0.112245	1.15116	8.92503	0.112718
CGI_10015634	Ovary	NOL9_MOUSE Nucleolar protein 9 OS=Mus musculus GN=Nol9 PE=2 SV=1	36.1314	40.218	35.7001	4.5626	4.23602	3.75153	3.46945	3.83716	10.2055	4.22276	8.2257	24.9824	3.66231
CGI_10007227	Ovary	RIPA_XENLA RPA-interacting protein A OS=Xenopus laevis GN=rpain-A PE=1 SV=1	70.0146	87.5686	80.221	5.80762	8.98654	5.71396	10.0147	7.96664	13.4958	7.40401	11.8198	36.586	7.93092
CGI_10024713	Ovary	NA	19.8495	24.5702	24.1649	3.07345	3.7628	3.19359	1.91051	2.32311	5.46454	2.81682	6.93122	8.05767	2.30648
CGI_10023444	Ovary	NEK1_HUMAN Serine/threonine-protein kinase Nek1 OS=Homo sapiens GN=NEK1 PE=1 SV=2	59.0172	63.0194	50.3281	22.8734	10.9988	0.824227	0.206197	0.182823	13.346	0.263088	1.1992	12.1962	0.140906
CGI_10013533	Ovary	NA	3.41306	2.889	2.584	0.334936	0.194351	0.172123	0	0	0.558675	0	0.0655882	0.284223	0
CGI_10020877	Ovary	LRP1_MOUSE Prolow-density lipoprotein receptor-related protein 1 OS=Mus musculus GN=Lrp1 PE=1 SV=1	7.95526	6.66017	8.96298	0.0343947	0.79832	0.141403	0	0	1.37689	0.0551649	0	0.200139	0
CGI_10019205	Ovary	NA	59.1631	58.621	48.3928	20.8451	19.9001	16.1206	0.0766178	0.29114	9.01438	0.162929	1.11398	19.1519	0.314143
CGI_10010421	Ovary	PSF2_HUMAN DNA replication complex GINS protein PSF2 OS=Homo sapiens GN=GINS2 PE=1 SV=1	37.2658	39.0107	30.2808	9.40096	5.28974	5.27033	3.49152	2.04114	7.48405	3.99796	2.23142	15.3335	3.94599
CGI_10017144	Ovary	NA	43.2674	52.8487	39.5476	2.50308	2.39227	0.605331	2.49869	1.05497	8.84151	1.53501	1.61465	15.8503	1.13833
CGI_10020645	Ovary	RN121_XENLA RING finger protein 121 OS=Xenopus laevis GN=rnf121 PE=2 SV=1	50.1001	39.6152	37.5373	2.61	3.28139	9.61246	4.10112	2.18174	5.53257	3.57565	4.5147	15.9256	2.73246
CGI_10027481	Ovary	KITM_MOUSE Thymidine kinase 2, mitochondrial OS=Mus musculus GN=Tk2 PE=1 SV=2	24.5004	27.3283	33.2682	5.85772	7.00829	5.7102	2.73282	1.55766	5.74155	3.0994	1.41906	9.60484	0.855931
CGI_10008949	Ovary	XKR4_PANTR XK-related protein 4 OS=Pan troglodytes GN=XKR4 PE=2 SV=1	18.5606	17.8684	14.1552	2.71463	2.32801	4.16833	1.11007	0.812381	3.4733	2.65783	1.07598	9.85411	1.25023
CGI_10009900	Ovary	CNDD3_HUMAN Condensin-2 complex subunit D3 OS=Homo sapiens GN=NCAPD3 PE=1 SV=2	23.0248	24.6514	18.487	1.2748	2.54527	3.55031	1.18894	1.31607	4.57284	2.11058	1.28844	13.5331	1.09506
CGI_10006597	Ovary	NA	3.82214	5.54617	5.26685	0.720021	0.668483	0	0	0	0.480399	0	0.225595	1.11726	0
CGI_10023994	Ovary	NA	3.5811	4.16795	5.12747	0.118057	0.548036	0.970712	0.890423	0	0.393841	0	0.369894	0.915952	0.456356
CGI_10022705	Ovary	NA	2392.15	1595.85	2069.1	0.990255	33.8637	3.12119	1.68048	2.31775	537.425	0.476475	22.0287	166.655	1.87141
CGI_10006209	Ovary	NA	98.6484	111.882	75.6917	11.4424	11.1773	10.2493	0.361599	0.183205	16.6691	0.444279	2.37003	33.8076	0.521656
CGI_10015994	Ovary	NA	11.1215	13.5134	15.8968	4.11581	2.85493	2.52841	0.356812	0.474547	1.26257	1.2899	1.11168	5.59739	1.82872
CGI_10019043	Ovary	NA	133.904	174.808	197.84	0.148072	0.343684	1.2175	0.1396	0.212186	27.1684	0	4.17541	82.1407	0
CGI_10027611	Ovary	UPP_HUMAN Uracil phosphoribosyltransferase OS=Homo sapiens GN=UPRT PE=2 SV=1	41.8717	29.1416	37.5282	6.55219	9.91083	6.05331	1.52698	1.79345	7.73632	3.54233	1.96065	15.7076	2.37151
CGI_10012985	Ovary	NA	4.22184	3.84848	2.741	0.0856495	0	0	0	0	0.285728	0	0	0.996772	0
CGI_10003877	Ovary	KTHY_HUMAN Thymidylate kinase OS=Homo sapiens GN=DTYMK PE=1 SV=4	89.5111	125.144	130.393	22.3545	17.4445	9.50726	6.54068	9.38925	16.0722	6.33625	7.09462	43.7334	8.31843
CGI_10022468	Ovary	H2B7_CHICK Histone H2B 7 OS=Gallus gallus GN=H2B-VII PE=1 SV=2	1416.5	2184.59	1805.63	3.12009	14.4838	1.28273	2.74547	2.23554	273.054	1.66808	43.3392	525.097	2.8142
CGI_10019758	Ovary	NA	3.68058	3.63468	4.99254	0.728021	0	0	0	0	2.42869	0	0	0	0.312688
CGI_10011863	Ovary	GLD2A_DROME Poly(A) RNA polymerase gld-2 homolog A OS=Drosophila melanogaster GN=Gld2 PE=1 SV=3	57.384	77.5262	82.4583	4.16634	6.61217	6.14872	6.17731	5.97034	13.3644	4.85466	8.5352	44.0665	4.72601
CGI_10027671	Ovary	NR2C2_HUMAN Nuclear receptor subfamily 2 group C member 2 OS=Homo sapiens GN=NR2C2 PE=1 SV=1	57.2646	46.2665	36.7348	0.231377	7.81149	1.12419	0.0793234	0	15.3323	0	0	0.163195	0.054206
CGI_10017513	Ovary	NA	94.0307	138.854	137.722	4.43774	4.60481	7.94166	2.46108	2.91778	22.9032	4.85671	12.432	54.886	2.55632
CGI_10017043	Ovary	MP62_LYTPI Mitotic apparatus protein p62 OS=Lytechinus pictus PE=2 SV=1	2344.6	3816.01	3419.75	70.7359	100.673	18.7802	13.3117	13.4888	448.247	6.29055	84.6464	481.056	12.2477
CGI_10024862	Ovary	FEM1C_DANRE Protein fem-1 homolog C OS=Danio rerio GN=fem1c PE=2 SV=2	61.9839	96.6755	81.0222	18.5282	8.45133	17.0746	2.57462	2.71758	12.7163	4.10623	4.57523	24.5349	3.17666
CGI_10025872	Ovary	BP10_PARLI Blastula protease 10 OS=Paracentrotus lividus GN=BP10 PE=2 SV=1	141.174	222.437	168.328	1.16808	0.282414	1.65075	0.550624	0.64513	29.0428	1.65879	4.65098	63.9572	0.736865
CGI_10020673	Ovary	CCNB_PATVU G2/mitotic-specific cyclin-B OS=Patella vulgata PE=2 SV=1	723.739	918.769	1147.86	223.79	56.9764	100.667	15.8928	12.6953	151.417	51.4591	35.9018	208.353	38.3286
CGI_10027273	Ovary	ATRX_PANTR Transcriptional regulator ATRX OS=Pan troglodytes GN=ATRX PE=2 SV=1	129.871	193.83	186.275	30.1324	32.0851	30.9125	16.5606	18.2383	34.0624	24.1419	32.8116	71.4322	16.8942
CGI_10022489	Ovary	BDS1_YEAST Alkyl/aryl-sulfatase BDS1 OS=Saccharomyces cerevisiae GN=BDS1 PE=2 SV=1	351.604	258.695	416.936	12.9489	12.2695	1.64363	1.21452	1.0185	74.9847	1.2112	12.4566	123.039	1.08752
CGI_10014141	Ovary	NA	25.7994	27.2301	17.8579	1.26004	4.67938	5.18024	2.85107	2.16675	8.40699	3.6377	2.36874	2.93281	4.22129
CGI_10009849	Ovary	IKBL2_HUMAN NF-kappa-B inhibitor-like protein 2 OS=Homo sapiens GN=NFKBIL2 PE=1 SV=2	23.3307	33.4303	24.6728	6.08815	2.15411	2.93792	2.16993	1.6757	6.40884	2.05415	2.44256	15.535	2.30796
CGI_10016726	Ovary	NA	2.23819	2.58918	3.37334	0.649316	0.274018	1.45607	0	0	0.393841	0	0.0924735	0.343482	0
CGI_10013350	Ovary	KNL2_MOUSE Kinetochore-associated protein KNL-2 homolog OS=Mus musculus GN=Knl2 PE=2 SV=1	96.0994	149.939	143.727	17.4245	10.6122	19.5369	3.2923	1.80563	16.814	3.11803	7.89581	52.0224	2.2962
CGI_10000171	Ovary	NA	38.1602	57.3116	48.8869	7.02395	14.5997	9.91291	6.32557	5.85889	10.6668	6.55756	8.04741	23.7909	3.37704
CGI_10017412	Ovary	EME1_PONAB Crossover junction endonuclease EME1 OS=Pongo abelii GN=EME1 PE=3 SV=1	11.1174	15.4278	17.2345	1.73528	0.555543	1.72202	1.01545	1.88643	4.3916	2.11138	1.21862	5.80312	3.62376
CGI_10000333	Ovary	IPO9_HUMAN Importin-9 OS=Homo sapiens GN=IPO9 PE=1 SV=3	86.9536	107.058	69.4417	5.50979	8.29527	14.0808	6.17731	5.76159	17.884	8.83704	18.4295	51.413	6.90757
CGI_10016764	Ovary	FAS_CHICK Fatty acid synthase OS=Gallus gallus GN=FASN PE=1 SV=5	28.2164	48.2	43.3533	1.53794	1.8424	4.42884	0	0.0304681	6.14724	0.0454685	0.410804	6.9146	0.118717
CGI_10013646	Ovary	NA	299.339	345.871	211.148	1.7579	0.741854	5.25605	3.01332	1.60304	47.7148	12.0468	13.5192	150.956	1.02958
CGI_10012571	Ovary	NA	22.9974	23.8236	15.4836	2.47921	3.0827	1.09205	1.16868	1.83979	6.64607	2.20119	1.94194	10.7338	1.71134
CGI_10021817	Ovary	VIT6_CAEEL Vitellogenin-6 OS=Caenorhabditis elegans GN=vit-6 PE=1 SV=5	2038.56	1510.21	2635.66	0.695423	1.53845	2.41229	0.665879	0.350345	400.48	0.0261416	2.02567	3.94122	0.350024
CGI_10026478	Ovary	CTF8_HUMAN Chromosome transmission fidelity protein 8 homolog OS=Homo sapiens GN=CHTF8 PE=1 SV=3	21.2948	26.1474	15.9286	2.08006	2.41397	3.4206	1.17663	0.447107	3.29607	2.83574	0.325859	7.86738	1.4741
CGI_10001360	Ovary	YME1_CAEEL Protein YME1 homolog OS=Caenorhabditis elegans GN=ymel-1 PE=2 SV=1	54.04	83.8099	60.7851	12.3392	3.1082	6.29191	7.75545	6.03105	14.1998	8.74464	11.9878	23.0058	5.66948
CGI_10028746	Ovary	FAP24_BOVIN Fanconi anemia-associated protein of 24 kDa OS=Bos taurus GN=FAAP24 PE=2 SV=1	25.8047	40.5868	27.8037	2.0272	1.34435	2.08354	1.50167	0.414995	3.50214	1.27733	0.907364	10.9535	0.373153
CGI_10019536	Ovary	NA	60.7772	93.322	66.7252	10.5352	9.37608	10.2302	2.37647	3.26482	13.5434	1.71045	18.6053	31.1061	2.04038
CGI_10028436	Ovary	PUR6_CHICK Multifunctional protein ADE2 OS=Gallus gallus GN=AIRC PE=2 SV=1	105.836	111.493	164.648	18.9905	16.5382	25.2179	4.9068	4.61694	22.995	3.37875	1.98982	20.8509	1.03786
CGI_10024639	Ovary	NA	254.132	180.647	164.13	0.273008	42.4557	49.9462	2.83127	7.04194	98.8172	0	0.42769	0.264767	0.879436
CGI_10010442	Ovary	ORC5_MOUSE Origin recognition complex subunit 5 OS=Mus musculus GN=Orc5l PE=2 SV=1	32.6775	51.5626	38.591	13.429	4.65831	4.24686	2.11475	1.81864	8.1722	4.68641	1.80323	17.2886	1.67331
CGI_10018119	Ovary	NCLN_DANRE Nicalin-1 OS=Danio rerio GN=ncl1 PE=2 SV=1	73.3098	110.241	114.092	17.4725	10.8589	16.6825	12.1071	9.23533	20.3054	17.802	10.6198	52.2706	8.73477
CGI_10002162	Ovary	NA	7.33098	12.2958	13.0133	0	0.747934	0	0	0	0.895827	0.258416	0.252407	0.625025	0.0692015
CGI_10015302	Ovary	KLDC4_HUMAN Kelch domain-containing protein 4 OS=Homo sapiens GN=KLHDC4 PE=1 SV=1	44.1669	71.1758	67.0792	7.33621	6.88909	8.74885	5.38535	6.17925	11.6297	5.74846	24.6963	19.2805	4.65425
CGI_10005516	Ovary	NA	41.7589	57.271	67.5586	1.39408	37.5346	4.58506	1.31432	3.79566	8.13868	6.70782	1.09197	6.76002	1.25741
CGI_10017748	Ovary	B3GL2_DANRE UDP-GalNAc:beta-1,3-N-acetylgalactosaminyltransferase 2 OS=Danio rerio GN=b3galnt2 PE=2 SV=1	8.5179	12.5775	13.6938	2.39623	2.78089	0.307854	2.11793	1.07306	2.74789	2.04173	2.5808	4.6478	1.4473
CGI_10018144	Ovary	NA	82.3397	121.903	78.4542	11.0451	6.22804	5.00263	5.23601	5.18644	18.1631	4.90416	8.11389	40.9104	5.6686
CGI_10008094	Ovary	NA	8.55134	13.4607	15.5745	0.783414	0.330609	0.0975987	0	0	2.01951	0	0.111571	0.690698	0
CGI_10018946	Ovary	NA	20.2051	24.9402	15.5524	3.20114	6.48725	1.82895	1.96944	2.10652	4.92817	1.31846	7.22685	6.81869	3.88795
CGI_10018134	Ovary	TRAF6_MOUSE TNF receptor-associated factor 6 OS=Mus musculus GN=Traf6 PE=1 SV=1	106.75	142.474	84.9966	0.0463052	0	0.190369	0.0873118	0	20.0045	0	4.49754	63.4993	0.178995
CGI_10008467	Ovary	DNA2L_XENLA DNA2-like helicase OS=Xenopus laevis GN=dna2 PE=1 SV=1	12.6273	14.734	8.80915	1.42596	1.04738	1.0389	0.493504	0.387986	1.98711	1.10011	0.834172	6.80956	0.872168
CGI_10016622	Ovary	WDHD1_XENLA WD repeat and HMG-box DNA-binding protein 1 OS=Xenopus laevis GN=wdhd1 PE=1 SV=1	13.8891	22.892	20.8153	2.47642	2.7542	4.50722	1.94561	0.924139	3.78646	3.70294	0.889056	9.43156	1.27968
CGI_10012329	Ovary	DPOLA_XENLA DNA polymerase alpha catalytic subunit OS=Xenopus laevis GN=pola1 PE=2 SV=1	43.5642	74.3323	66.8726	6.59169	7.37481	11.2945	2.20116	2.05016	9.1942	4.44851	3.46506	28.5332	1.59465
CGI_10016772	Ovary	KCNAW_DROME Potassium voltage-gated channel protein Shaw OS=Drosophila melanogaster GN=Shaw PE=2 SV=1	14.017	19.2563	11.1312	0.203959	0.355051	0	0.288435	0.0365341	2.29638	0	0.718918	6.32969	0.229954
CGI_10010902	Ovary	NA	95.6845	152.452	109.379	19.6191	14.2521	8.31207	15.5315	18.9931	32.7248	23.7802	8.44626	49.5282	19.3938
CGI_10027179	Ovary	PHR_POTTR Deoxyribodipyrimidine photo-lyase OS=Potorous tridactylus GN=PHR PE=2 SV=1	24.6513	17.2798	28.8522	5.28238	6.8377	3.44546	1.10138	1.74684	5.97287	1.79222	2.26775	10.2951	1.47254
CGI_10010929	Ovary	PASK_MOUSE PAS domain-containing serine/threonine-protein kinase OS=Mus musculus GN=Pask PE=2 SV=2	18.885	31.4947	26.7718	5.87037	3.59156	4.77117	3.31888	3.50624	6.98494	4.73095	2.92407	9.21039	5.02194
CGI_10025838	Ovary	CCNO_HUMAN Cyclin-O OS=Homo sapiens GN=CCNO PE=1 SV=2	71.9938	68.6276	41.0676	5.14312	3.27054	0.72412	0.132845	0.252399	13.7495	0.0564995	4.52523	22.7529	0.136171
CGI_10023203	Ovary	GEN_HUMAN Flap endonuclease GEN homolog 1 OS=Homo sapiens GN=GEN1 PE=2 SV=1	24.1682	36.4125	22.5291	2.76892	3.81791	2.76135	0.982166	0.903568	6.37911	1.82477	1.95413	9.27905	1.46597
CGI_10017388	Ovary	RECQ4_MOUSE ATP-dependent DNA helicase Q4 OS=Mus musculus GN=Recql4 PE=2 SV=2	13.6181	23.1581	20.8577	6.11538	1.80243	0.39907	1.46425	0.5564	3.07634	1.08981	3.19342	8.66084	2.62658
CGI_10026242	Ovary	CAPR2_HUMAN Caprin-2 OS=Homo sapiens GN=CAPRIN2 PE=1 SV=1	2.01049	2.75527	3.28988	0.302991	0.35163	0	0.428484	0.759824	0.505391	0	0.593327	1.76308	0
CGI_10025871	Ovary	MDGA2_MOUSE MAM domain-containing glycosylphosphatidylinositol anchor protein 2 OS=Mus musculus GN=Mdga2 PE=2 SV=1	175.068	100.298	184.631	3.06177	2.55835	2.014	1.50103	0.351	39.2221	15.4196	1.82268	2.85058	3.31391
CGI_10012308	Ovary	PERE_HUMAN Eosinophil peroxidase OS=Homo sapiens GN=EPX PE=1 SV=2	56.7058	84.9287	107.382	4.42365	1.80434	1.14141	0.907401	0.503943	11.1452	0.801527	1.18883	8.79566	2.19412
CGI_10013318	Ovary	NSD1_MOUSE Histone-lysine N-methyltransferase, H3 lysine-36 and H4 lysine-20 specific OS=Mus musculus GN=Nsd1 PE=1 SV=1	119.527	205.982	165.308	22.0833	17.63	25.9895	18.0744	17.0571	31.5932	21.5433	26.2697	65.9212	19.8401
CGI_10005779	Ovary	TRC2L_HUMAN Putative short transient receptor potential channel 2-like protein OS=Homo sapiens PE=5 SV=1	16.0362	19.8124	26.5862	10.4451	3.42087	2.23928	0.966621	0.596872	5.55807	1.28471	0.652514	6.64961	0.784397
CGI_10025211	Ovary	TATD2_HUMAN Putative deoxyribonuclease TATDN2 OS=Homo sapiens GN=TATDN2 PE=1 SV=2	96.68	167.293	121.882	34.8644	18.8824	16.6324	0.414585	0.661659	17.8362	0.129304	5.31598	50.3094	0.254978
CGI_10010786	Ovary	NA	12.5858	7.91601	8.77317	4.39118	2.24709	3.55373	0.195588	0.0495475	0.865099	0.332736	0.216666	3.88978	0.178208
CGI_10009539	Ovary	RFC4_MOUSE Replication factor C subunit 4 OS=Mus musculus GN=Rfc4 PE=1 SV=1	34.9548	59.7865	48.2418	18.2471	8.84186	5.32481	6.53646	5.07675	9.91243	5.68214	4.95324	16.8466	5.64475
CGI_10004698	Ovary	CAH8_MOUSE Carbonic anhydrase-related protein OS=Mus musculus GN=Ca8 PE=1 SV=5	18.2814	24.0712	14.4124	0	0.573887	1.52475	1.86485	0.354311	3.71177	1.58625	1.93671	14.3874	0.796471
CGI_10014159	Ovary	FIBC_LUMRU Fibrinolytic enzyme, isozyme C OS=Lumbricus rubellus PE=1 SV=1	939.952	491.674	702.008	0.848627	9.61952	5.11159	1.37687	1.13124	222.927	0.37984	6.21438	11.3691	1.39862
CGI_10013930	Ovary	DEK_RAT Protein DEK OS=Rattus norvegicus GN=Dek PE=2 SV=1	308.246	432.133	246.908	25.8789	21.159	32.7932	22.5606	20.4544	71.6768	27.126	29.1729	127.321	24.4198
CGI_10010684	Ovary	E2F3_MOUSE Transcription factor E2F3 OS=Mus musculus GN=E2f3 PE=1 SV=2	39.1207	38.3157	24.2624	3.49845	6.05567	12.4326	3.68961	2.46415	7.12122	4.94537	1.85784	22.4274	3.13254
CGI_10024133	Ovary	YMEL1_MOUSE ATP-dependent metalloprotease YME1L1 OS=Mus musculus GN=Yme1l1 PE=2 SV=1	27.3369	46.0848	32.9093	7.14166	6.41999	6.71101	3.03522	3.4763	8.31972	5.19991	7.99144	11.8293	3.41793
CGI_10019808	Ovary	CONT_DROME Contactin OS=Drosophila melanogaster GN=Cont PE=1 SV=2	8.14153	13.9406	9.4795	1.74172	1.19782	1.32602	0.0521292	0.132057	1.47566	0.0591219	0.317609	5.75562	0.0831197
CGI_10010641	Ovary	CLSPN_MOUSE Claspin OS=Mus musculus GN=Clspn PE=2 SV=1	68.4698	130.454	105.574	11.531	8.95281	13.5208	1.41633	1.49821	14.8656	3.84214	4.22986	30.2807	1.90956
CGI_10004536	Ovary	K0020_RAT Pumilio domain-containing protein KIAA0020 homolog OS=Rattus norvegicus PE=2 SV=1	122.239	183.033	103.379	11.4491	11.4346	10.2078	6.46527	5.56296	21.4309	6.32115	14.571	43.6878	5.45912
CGI_10019932	Ovary	MU158_SCHPO Meiotically up-regulated gene 158 protein OS=Schizosaccharomyces pombe GN=mug158 PE=1 SV=4	32.3741	58.4535	38.3913	5.2699	2.75849	1.8001	0.206402	0.134452	8.71197	0.250809	0.97991	9.31173	0.201494
CGI_10025904	Ovary	NA	22.192	33.119	19.5214	6.33133	3.5884	6.20465	1.66579	1.00222	5.09615	2.06636	1.38398	7.42539	1.84978
CGI_10027855	Ovary	CCD45_MOUSE Coiled-coil domain-containing protein 45 OS=Mus musculus GN=Ccdc45 PE=2 SV=1	20.9428	31.2252	17.0819	0.324902	0.502744	0	0	0	5.32906	0.173701	0.339324	7.45725	0.0697735
CGI_10007625	Ovary	CTF18_XENLA Chromosome transmission fidelity protein 18 homolog OS=Xenopus laevis GN=chtf18 PE=2 SV=1	37.133	69.7975	62.4334	4.15205	2.92774	6.19413	3.43551	2.66113	8.53287	4.74868	7.19068	19.471	2.55084
CGI_10017642	Ovary	WRB_DANRE Tryptophan-rich protein OS=Danio rerio GN=wrb PE=2 SV=1	86.6284	117.881	66.8111	5.69457	10.1917	6.48751	9.44385	7.57039	19.226	5.61209	19.7767	42.5846	10.9621
CGI_10027265	Ovary	NXT2_CHICK NTF2-related export protein 2 OS=Gallus gallus GN=NXT2 PE=2 SV=1	36.4377	68.6435	56.1383	9.51281	6.3085	4.38977	5.12488	4.3121	10.2005	2.64669	5.17029	12.0499	5.62839
CGI_10024551	Ovary	FRRS1_XENLA Putative ferric-chelate reductase 1 OS=Xenopus laevis GN=frrs1 PE=2 SV=1	73.0921	36.8699	57.6708	0.367412	3.29744	0.8056	0.138556	0.1404	18.4262	0.157143	2.0721	0.807664	0.536538
CGI_10019412	Ovary	SBNO1_CHICK Protein strawberry notch homolog 1 OS=Gallus gallus GN=SBNO1 PE=2 SV=1	56.5163	108.393	89.6719	6.63164	5.95042	7.88301	5.01376	4.43276	12.2455	5.09729	5.87494	30.719	5.86954
CGI_10025049	Ovary	NA	281.564	267.26	155.006	2.08006	0.965587	3.4206	2.74547	0.596143	48.5737	7.67317	11.4051	153.716	2.68019
CGI_10017060	Ovary	CNDD3_HUMAN Condensin-2 complex subunit D3 OS=Homo sapiens GN=NCAPD3 PE=1 SV=2	47.8511	80.5438	49.8282	5.94031	5.32576	5.24071	2.54784	2.19204	8.80281	3.47571	1.31802	26.11	2.20099
CGI_10022595	Ovary	NA	2.81631	4.20017	5.0936	0.371379	0.246283	0.436231	1.00037	0.684237	0.530968	0.936016	1.41293	1.44068	0.478527
CGI_10007108	Ovary	NA	34.9573	48.9441	26.7741	10.5531	4.84503	9.29693	2.62399	1.49563	6.77023	3.16197	2.08925	10.1221	2.76439
CGI_10026827	Ovary	TAF1B_HUMAN TATA box-binding protein-associated factor RNA polymerase I subunit B OS=Homo sapiens GN=TAF1B PE=1 SV=1	31.3309	38.1641	20.9271	4.51373	3.97098	5.2378	3.32888	4.01651	7.01283	2.86076	8.49677	13.4149	3.70536
CGI_10015871	Ovary	NA	84.6276	154.061	118.956	22.4497	11.8756	14.8638	12.9207	14.832	22.5113	13.3141	33.7176	54.5062	13.4039
CGI_10010368	Ovary	MELK_HUMAN Maternal embryonic leucine zipper kinase OS=Homo sapiens GN=MELK PE=1 SV=3	106.172	177.949	102.385	5.97464	7.21109	5.40383	1.95271	2.31164	22.2236	4.02469	5.55347	44.3844	1.7963
CGI_10007371	Ovary	NA	80.5126	102.939	54.6406	13.7111	5.63259	12.4709	6.17731	4.173	15.1793	9.53586	5.32236	34.5963	9.69334
CGI_10024735	Ovary	FA58A_XENLA Cyclin-related protein FAM58A OS=Xenopus laevis GN=fam58a PE=2 SV=2	8.51133	15.058	11.6493	3.00309	4.36526	3.9907	0.686368	0.478156	3.54183	0.729785	0.570253	5.11884	0.977151
CGI_10028802	Ovary	BSH_DROME Brain-specific homeobox protein OS=Drosophila melanogaster GN=bsh PE=1 SV=5	11.4664	7.81855	6.43269	0.210006	0	0	0.950355	0.300938	2.03169	0.13473	0.921178	5.45828	0
CGI_10011288	Ovary	S2544_MOUSE Solute carrier family 25 member 44 OS=Mus musculus GN=Slc25a44 PE=2 SV=1	26.0048	48.2602	36.6742	4.00071	4.73769	8.22383	3.92577	2.1645	6.74131	4.25595	4.98838	17.6578	3.47172
CGI_10010780	Ovary	MCM8_HUMAN DNA replication licensing factor MCM8 OS=Homo sapiens GN=MCM8 PE=1 SV=2	18.5336	30.2801	18.9415	9.19401	2.91734	5.45443	0.482774	0.733796	5.3966	0.970628	0.875131	10.6998	0.719794
CGI_10027499	Ovary	LIPR2_RAT Pancreatic lipase-related protein 2 OS=Rattus norvegicus GN=Pnliprp2 PE=1 SV=1	656.845	306.793	504.746	0.327609	2.19671	0.448954	1.51001	1.46055	125.927	0.116766	8.43974	28.8773	1.21949
CGI_10015419	Ovary	NA	2.71024	4.33329	2.54166	1.35015	0	1.30605	0	0	0.529895	0	0	1.07833	0
CGI_10023051	Ovary	NA	4.44965	2.3017	4.02384	0.782351	1.81588	0	0	0.280276	0.978724	0	0	0.379368	0.252018
CGI_10022275	Ovary	MCM4B_XENLA DNA replication licensing factor mcm4-B OS=Xenopus laevis GN=mcm4-B PE=1 SV=3	80.2785	126.475	74.7282	24.4833	34.4209	27.0331	8.52952	5.68033	16.4131	10.3219	2.70312	31.5686	5.28788
CGI_10012389	Ovary	DPOE1_HUMAN DNA polymerase epsilon catalytic subunit A OS=Homo sapiens GN=POLE PE=1 SV=5	17.3042	33.0469	24.0238	5.33302	4.29758	3.48442	1.40142	0.915569	3.8279	2.92786	1.26647	10.6223	1.34409
CGI_10001241	Ovary	NA	3.10549	3.68011	1.8722	0	0	0	0.308865	0.469463	0.819682	0.262723	0	1.5886	0
CGI_10014592	Ovary	S26A5_RAT Prestin OS=Rattus norvegicus GN=Slc26a5 PE=1 SV=1	91.7067	164.154	95.9819	1.01127	0.293402	0.51969	0.476706	0.634001	18.4494	0.405489	4.35666	57.7414	0.868691
CGI_10015252	Ovary	RA51A_XENLA DNA repair protein RAD51 homolog A OS=Xenopus laevis GN=rad51-A PE=2 SV=1	46.8262	80.667	52.6961	14.8196	11.1472	18.0522	3.6223	4.32594	9.38414	4.8418	5.69656	35.5315	2.2101
CGI_10010378	Ovary	KI67_HUMAN Antigen KI-67 OS=Homo sapiens GN=MKI67 PE=1 SV=2	215.324	398.665	299.516	159.237	51.4331	120.83	10.923	9.65982	43.5823	19.3297	14.1728	108.684	11.9366
CGI_10015324	Ovary	DDX11_MOUSE Probable ATP-dependent RNA helicase DDX11 OS=Mus musculus GN=Ddx11 PE=2 SV=1	15.0357	25.2715	15.0426	4.12177	5.14631	3.73966	1.33998	0.835053	4.36215	1.93765	1.42501	5.76171	1.06219
CGI_10020519	Ovary	NA	133.072	180.534	96.7519	5.52292	4.89453	8.25663	31.3362	17.0517	35.7603	46.4647	8.65211	60.6713	31.0532
CGI_10007383	Ovary	DPOD1_HUMAN DNA polymerase delta catalytic subunit OS=Homo sapiens GN=POLD1 PE=1 SV=2	57.7034	111.128	84.8136	14.0893	11.5977	13.5304	11.3241	9.96586	21.4374	14.699	9.35194	34.7833	14.1613
CGI_10006564	Ovary	ST1C4_HUMAN Sulfotransferase 1C4 OS=Homo sapiens GN=SULT1C4 PE=1 SV=2	63.5082	55.7529	31.939	2.12621	5.43862	0.71357	0.736368	0.310902	16.7193	0.556763	4.89436	30.8042	0.335467
CGI_10015666	Ovary	FAT4_MOUSE Protocadherin Fat 4 OS=Mus musculus GN=Fat4 PE=1 SV=1	103.22	105.571	174.992	11.5363	3.59462	57.0953	0.925376	2.65348	35.3727	16.1185	1.491	14.7634	54.8401
CGI_10012281	Ovary	NA	41.9009	58.3796	83.3828	1.27132	6.80955	14.8758	9.21987	6.02594	7.17731	5.64658	3.52365	14.416	8.5686
CGI_10017065	Ovary	NA	73.2241	89.509	43.5382	3.39547	3.44797	5.671	4.0015	1.74861	15.752	9.61544	4.98683	30.2542	5.74233
CGI_10012839	Ovary	HEMK1_MOUSE HemK methyltransferase family member 1 OS=Mus musculus GN=Hemk1 PE=2 SV=1	7.00559	14.2025	12.5139	1.40282	3.01777	1.12532	0.322575	0.58836	1.02728	0.768275	2.30483	4.57916	0.352693
CGI_10005314	Ovary	PUR9_CHICK Bifunctional purine biosynthesis protein PURH OS=Gallus gallus GN=ATIC PE=1 SV=1	8.21451	15.461	15.7023	3.77808	3.802	5.97399	0.747255	0.302879	1.36614	1.77973	0.703619	1.94732	1.02128
CGI_10001090	Ovary	NA	72.028	67.3804	130.038	0	0.471566	25.8932	0.383089	0	0.50833	0.488787	0	0.197036	0
CGI_10027329	Ovary	ZN358_HUMAN Zinc finger protein 358 OS=Homo sapiens GN=ZNF358 PE=2 SV=2	116.891	166.517	83.4216	14.0534	11.2724	12.2781	11.4468	12.899	27.3285	13.8328	14.4731	51.6474	16.3997
CGI_10026976	Ovary	CP088_BOVIN Protein C16orf88 homolog OS=Bos taurus GN=TSG118 PE=2 SV=2	43.1677	86.1151	63.909	18.8857	17.2036	8.53216	6.54068	5.65055	15.4788	6.08661	14.9091	14.3765	6.30329
CGI_10012433	Ovary	SEN2_CHICK tRNA-splicing endonuclease subunit Sen2 OS=Gallus gallus GN=TSEN2 PE=2 SV=1	13.3775	19.8909	10.6251	4.25612	2.85962	1.61163	1.90071	1.4445	3.17597	1.07784	2.89513	6.84322	1.73181
CGI_10001345	Ovary	DONS_MOUSE Protein downstream neighbor of Son OS=Mus musculus GN=Donson PE=2 SV=2	52.4539	93.4824	52.9312	5.97127	2.25768	10.5527	1.27367	1.00668	10.0052	2.21012	3.00529	34.4318	1.07926
CGI_10028314	Ovary	CENPI_CHICK Centromere protein I OS=Gallus gallus GN=CENPI PE=1 SV=1	36.8559	62.1523	31.9752	1.89891	1.39643	3.24638	0.779919	0.916025	6.17799	1.62835	1.20759	17.5043	0.775216
CGI_10005932	Ovary	NA	39.277	23.2323	23.6789	1.74725	4.63482	7.69636	3.52989	1.96727	6.03702	2.0017	3.71479	19.3658	3.37704
CGI_10020132	Ovary	YRBE_BACSU Uncharacterized oxidoreductase yrbE OS=Bacillus subtilis GN=yrbE PE=3 SV=2	26.8499	54.7717	37.7696	6.47079	10.3906	2.50968	3.37642	3.67406	10.7254	1.95818	1.02008	10.7354	1.52071
CGI_10002040	Ovary	SPEE_MOUSE Spermidine synthase OS=Mus musculus GN=Srm PE=2 SV=1	43.5596	96.3138	79.581	5.32911	6.0832	10.2362	4.77712	4.50684	12.022	5.60475	4.72169	19.0633	3.65846
CGI_10021346	Ovary	LIMD_DICDI LIM domain-containing protein D OS=Dictyostelium discoideum GN=limD PE=2 SV=1	39.0166	60.5002	33.775	1.23128	2.44961	10.1241	6.30168	2.8987	6.89486	26.3781	2.48003	22.3471	2.49311
CGI_10007741	Ovary	CCNE1_RAT G1/S-specific cyclin-E1 OS=Rattus norvegicus GN=Ccne1 PE=2 SV=2	24.9275	52.0656	45.9919	7.72143	2.8675	12.8791	2.91186	2.14973	7.80123	5.5906	1.86628	15.0623	3.18374
CGI_10023461	Ovary	NA	573.121	440.065	950.385	0.311268	19.3622	0.63984	0.64561	0.133814	127.151	0.0998471	4.19359	9.41843	0.200537
CGI_10021011	Ovary	TRIM2_HUMAN Tripartite motif-containing protein 2 OS=Homo sapiens GN=TRIM2 PE=1 SV=1	33.0076	40.2385	20.2942	10.2469	12.1541	9.07015	0.275661	0.266632	8.71223	0.405009	1.72811	14.7453	0.359623
CGI_10018621	Ovary	TRI56_HUMAN Tripartite motif-containing protein 56 OS=Homo sapiens GN=TRIM56 PE=1 SV=3	11.3994	9.93283	5.61913	1.68005	3.61216	0.218115	0.133383	0.177395	2.86133	0.113457	0.554092	5.04237	0.045574
CGI_10002532	Ovary	NA	4.06536	2.16665	2.7232	1.72739	1.10604	0.734652	0.112315	0	0.596132	0.191071	0.373257	0.693209	0
CGI_10007078	Ovary	NA	41.4825	77.8145	46.4443	5.53029	8.37137	3.45983	8.61423	6.89119	9.02402	5.01343	11.1121	17.0228	5.88658
CGI_10022568	Ovary	ALG5_HUMAN Dolichyl-phosphate beta-glucosyltransferase OS=Homo sapiens GN=ALG5 PE=1 SV=1	49.2038	97.1349	69.4417	15.8699	18.7631	12.0693	11.5524	8.53568	22.8517	16.1728	5.99877	20.2186	10.9096
CGI_10023169	Ovary	NA	27.1024	59.9014	39.9403	0.595653	5.53018	1.63256	1.87191	1.13809	4.96777	1.27381	4.04361	6.54698	3.07003
CGI_10005611	Ovary	UBP37_MOUSE Ubiquitin carboxyl-terminal hydrolase 37 OS=Mus musculus GN=Usp37 PE=1 SV=1	34.5818	56.0475	31.4514	15.8647	8.25624	10.2952	2.73653	2.32438	9.04231	4.83798	4.54716	19.8705	2.8417
CGI_10026241	Ovary	DNLI1_XENLA DNA ligase 1 OS=Xenopus laevis GN=lig1 PE=2 SV=1	52.6051	105.173	62.5202	8.19023	7.604	10.7137	2.48028	2.52514	7.78284	4.02045	2.60502	20.8926	1.98273
CGI_10021934	Ovary	RA51D_MOUSE DNA repair protein RAD51 homolog 4 OS=Mus musculus GN=Rad51l3 PE=2 SV=1	3.76779	8.50471	7.09839	1.73897	1.15321	0.510659	0.117105	0.0889977	0.207187	0.0996105	0.0972944	2.04787	0.240074
CGI_10019137	Ovary	XFIN_XENLA Zinc finger protein Xfin OS=Xenopus laevis GN=xfin PE=1 SV=1	33.3758	77.1071	64.6688	9.53586	3.9573	2.20062	0.0186908	0.18466	6.23338	0.158985	1.97216	21.2839	0.153269
CGI_10017389	Ovary	RECQ4_HUMAN ATP-dependent DNA helicase Q4 OS=Homo sapiens GN=RECQL4 PE=1 SV=1	14.7827	30.5764	21.0432	10.0803	2.75258	2.25493	1.22987	0.573552	2.76936	1.11746	0.975365	6.98699	1.20336
CGI_10007372	Ovary	CIP2A_XENLA Protein CIP2A homolog OS=Xenopus laevis PE=2 SV=1	43.4768	90.6487	58.8325	9.40636	3.57158	5.71396	1.82511	1.92053	11.1361	4.53794	2.8383	24.6956	5.62839
CGI_10025974	Ovary	RU2A_MOUSE U2 small nuclear ribonucleoprotein A' OS=Mus musculus GN=Snrpa1 PE=1 SV=2	89.961	185.352	163.965	50.6243	19.2101	43.6667	18.9871	20.3599	16.106	22.7877	31.55	37.7252	18.4848
CGI_10024284	Ovary	NA	60.2363	95.8594	134.799	9.60785	5.36338	15.2499	0.429975	0.348557	10.3459	0.195061	5.64431	35.856	0.450533
CGI_10013963	Ovary	PARN_HUMAN Poly(A)-specific ribonuclease PARN OS=Homo sapiens GN=PARN PE=1 SV=1	46.8014	96.4203	76.3175	13.1044	14.1352	10.1713	10.868	9.73989	14.1489	11.3374	11.3719	34.1187	10.1241
CGI_10007761	Ovary	CI100_MOUSE Vav-like protein C9orf100 homolog OS=Mus musculus PE=2 SV=2	20.9212	46.4036	39.1812	4.36813	2.60878	3.57063	1.54132	1.09816	6.30606	2.62211	0.960426	16.846	1.3495
CGI_10026023	Ovary	TOP1_HUMAN DNA topoisomerase 1 OS=Homo sapiens GN=TOP1 PE=1 SV=2	292.571	632.952	428.848	15.8118	16.5847	56.5711	26.0776	23.0582	66.7617	40.7822	55.6625	158.921	29.4906
CGI_10027470	Ovary	NA	437.777	917.088	533.629	2.81661	18.8369	0.392528	1.21521	1.26558	89.9012	0.650825	16.0419	207.138	1.13798
CGI_10011112	Ovary	MDC1_HUMAN Mediator of DNA damage checkpoint protein 1 OS=Homo sapiens GN=MDC1 PE=1 SV=3	103.29	143.373	210.963	16.6544	16.0393	15.4175	16.7443	19.2917	30.6436	18.4835	26.536	63.6055	24.174
CGI_10017660	Ovary	KIF15_STRPU Kinesin-like protein KIF15 OS=Strongylocentrotus purpuratus GN=KIF15 PE=1 SV=1	33.2365	66.7633	42.189	5.39592	3.68059	4.88945	5.00414	4.15021	9.68005	7.59467	4.65786	17.2797	5.64731
CGI_10026198	Ovary	RIF1_HUMAN Telomere-associated protein RIF1 OS=Homo sapiens GN=RIF1 PE=1 SV=2	36.4883	78.6321	54.2167	6.42715	5.47952	9.47944	3.72525	2.84545	8.81836	5.20632	4.57595	21.9252	2.87435
CGI_10027843	Ovary	ABCF3_MOUSE ATP-binding cassette sub-family F member 3 OS=Mus musculus GN=Abcf3 PE=2 SV=1	37.1077	75.6496	53.9364	9.24906	8.94841	19.5076	3.70464	4.80751	9.05862	5.35107	14.8088	23.5122	2.79429
CGI_10022134	Ovary	BP10_PARLI Blastula protease 10 OS=Paracentrotus lividus GN=BP10 PE=2 SV=1	4.52851	1.77462	3.86764	0	0	0	0	0.0475405	0.664046	0.0532097	0	0	0
CGI_10006852	Ovary	CND3_XENLA Condensin complex subunit 3 OS=Xenopus laevis GN=ncapg PE=1 SV=1	71.8348	135.272	79.0753	15.1626	11.8049	15.8781	7.14755	6.71881	19.2601	8.3485	8.6399	44.0994	8.68322
CGI_10023538	Ovary	NA	30.0867	65.5083	49.2789	3.92817	6.9293	4.84483	5.42181	4.45821	8.20337	5.44346	5.31689	21.4557	5.99282
CGI_10009163	Ovary	NA	127.465	261.298	172.13	102.333	16.5072	26.5312	3.72501	4.62385	29.3273	5.65052	15.7321	57.9881	4.53948
CGI_10006598	Ovary	NA	3.81128	5.2573	8.33981	0.335055	1.38255	0.61221	0.0701967	0.053348	0.993554	0.238839	0.233285	1.37198	0
CGI_10025926	Ovary	ATAD5_MOUSE ATPase family AAA domain-containing protein 5 OS=Mus musculus GN=Atad5 PE=1 SV=1	90.6224	185.182	107.364	9.3713	6.53336	10.0552	5.58264	4.66081	17.936	5.10649	10.4998	49.4205	5.7832
CGI_10004965	Ovary	F185A_MOUSE Protein FAM185A OS=Mus musculus GN=Fam185a PE=2 SV=1	22.8334	37.4798	50.1274	6.62794	8.08749	4.6712	4.0706	3.74485	7.20183	5.04185	6.3486	9.18269	3.90409
CGI_10019173	Ovary	STOX1_HUMAN Storkhead-box protein 1 OS=Homo sapiens GN=STOX1 PE=1 SV=2	78.3475	184.685	146.301	6.34223	7.05786	12.5608	15.5627	13.2176	19.3705	31.4919	4.10582	23.4517	17.5755
CGI_10021299	Ovary	DHR11_CHICK Dehydrogenase/reductase SDR family member 11 OS=Gallus gallus GN=DHRS11 PE=2 SV=1	21.4202	16.8927	34.0833	3.84333	9.24302	4.9496	1.30968	0.597196	8.8823	1.63389	0.435246	4.31113	3.63956
CGI_10007772	Ovary	THOC7_DANRE THO complex subunit 7 homolog OS=Danio rerio GN=thoc7 PE=2 SV=1	42.4468	69.1815	90.1667	10.5362	13.4503	25.1775	10.43	7.83224	11.8627	7.3932	10.8319	29.5049	5.34556
CGI_10008426	Ovary	SMC5_MOUSE Structural maintenance of chromosomes protein 5 OS=Mus musculus GN=Smc5 PE=2 SV=1	36.9275	84.8806	74.1304	7.95441	10.8882	9.22365	7.59545	5.40704	10.5464	4.49798	5.19219	24.6265	4.59908
CGI_10013401	Ovary	CA131_RAT Uncharacterized protein C1orf131 homolog OS=Rattus norvegicus PE=2 SV=1	34.9046	63.0876	78.7253	12.0214	18.0988	11.5763	6.33047	5.58699	11.6517	6.16639	7.12581	9.87298	6.8378
CGI_10015420	Ovary	SOLH2_MOUSE Spermatogenesis- and oogenesis-specific basic helix-loop-helix-containing protein 2 OS=Mus musculus GN=Sohlh2 PE=1 SV=2	71.0319	31.2817	43.6565	3.32737	6.55928	5.24691	0.558644	0	15.1297	0.0365527	0.428434	1.37034	0
CGI_10027235	Ovary	APC4_HUMAN Anaphase-promoting complex subunit 4 OS=Homo sapiens GN=ANAPC4 PE=1 SV=2	17.0358	34.6663	23.0694	8.56039	7.11023	4.54785	3.40153	2.9753	5.19487	3.54846	2.90607	7.79035	3.20161
CGI_10005382	Ovary	ZN511_DANRE Zinc finger protein 511 OS=Danio rerio GN=znf511 PE=2 SV=1	50.4406	90.9142	51.287	6.75074	8.75612	8.97908	9.92113	9.24699	23.0173	14.4896	13.8416	22.9144	9.08218
CGI_10023904	Ovary	RHGBA_MOUSE Rho GTPase-activating protein 11A OS=Mus musculus GN=Arhgap11a PE=1 SV=1	66.8981	140.038	86.7817	25.2466	13.8365	20.9393	2.54389	2.42787	14.9501	4.09286	3.55532	41.0375	1.99442
CGI_10010237	Ovary	CS052_HUMAN Uncharacterized protein C19orf52 OS=Homo sapiens GN=C19orf52 PE=1 SV=2	38.2596	57.2696	27.2593	6.48667	7.29984	6.73431	4.07702	4.03738	8.19682	4.09848	5.02963	19.6987	4.22129
CGI_10026906	Ovary	NDC80_XENTR Kinetochore protein NDC80 homolog OS=Xenopus tropicalis GN=ndc80 PE=2 SV=1	41.1452	91.7679	63.4068	17.3209	13.241	15.5505	2.61123	2.31029	8.92944	4.54171	2.42852	20.2459	1.6246
CGI_10002688	Ovary	XPC_MOUSE DNA repair protein complementing XP-C cells homolog OS=Mus musculus GN=Xpc PE=1 SV=2	21.4561	45.1252	28.2532	5.62148	6.48068	1.454	2.73767	2.02722	5.71293	1.79129	3.17851	12.8533	2.97409
CGI_10020874	Ovary	LRP6_HUMAN Low-density lipoprotein receptor-related protein 6 OS=Homo sapiens GN=LRP6 PE=1 SV=1	4.3449	4.30643	8.66418	0.176292	0.681973	0.362385	0	0	0.931178	0	0.0460294	0.398932	0.0378591
CGI_10020356	Ovary	PR38A_PONAB Pre-mRNA-splicing factor 38A OS=Pongo abelii GN=PRPF38A PE=2 SV=1	45.31	95.3571	63.4734	26.8438	15.275	20.4106	7.29304	3.97079	8.37736	7.0368	7.05405	16.5719	6.24826
CGI_10020476	Ovary	PSF1_MOUSE DNA replication complex GINS protein PSF1 OS=Mus musculus GN=Gins1 PE=2 SV=1	54.2509	128.035	90.9355	12.2352	12.1043	14.843	3.40382	2.77845	11.2637	5.25446	4.29435	28.7894	4.99663
CGI_10002691	Ovary	CONT_DROME Contactin OS=Drosophila melanogaster GN=Cont PE=1 SV=2	12.7532	23.8798	12.5812	2.94848	1.01387	2.78352	0.700095	0.37557	3.20587	0.105089	0.615873	8.00657	0.196994
CGI_10004917	Ovary	SF17A_HUMAN Splicing factor, arginine/serine-rich 17A OS=Homo sapiens GN=SFRS17A PE=1 SV=2	54.2307	83.7163	41.2526	13.0295	10.4283	8.61992	6.3538	7.56505	15.1134	6.78575	10.7924	30.5738	6.8988
CGI_10013376	Ovary	NA	17.6919	33.5618	17.7008	3.47464	2.76509	0.81628	3.55663	1.13809	5.29895	1.11458	2.17733	7.12465	1.79085
CGI_10006576	Ovary	K0020_RAT Pumilio domain-containing protein KIAA0020 homolog OS=Rattus norvegicus PE=2 SV=1	81.7294	112.483	51.9317	6.27663	7.53293	9.81825	12.4124	8.02913	23.2882	9.87052	19.1861	43.6495	8.40314
CGI_10012785	Ovary	NA	14.5251	27.8682	15.3972	4.21383	4.74208	3.87161	1.56502	0.960654	3.51435	2.17602	1.12523	5.54173	1.78929
CGI_10015104	Ovary	RFC1_HUMAN Replication factor C subunit 1 OS=Homo sapiens GN=RFC1 PE=1 SV=4	42.9732	93.3188	66.9655	13.6103	11.7436	12.8966	8.96783	8.84547	14.6002	12.9028	8.63966	25.4177	11.0177
CGI_10020852	Ovary	MUS81_XENTR Crossover junction endonuclease MUS81 OS=Xenopus tropicalis GN=mus81 PE=2 SV=1	40.4836	79.2396	40.8726	3.07874	1.64906	2.35295	0.855892	1.07467	7.50552	2.05747	2.47339	25.3794	0.864602
CGI_10010470	Ovary	CI064_BOVIN UPF0553 protein C9orf64 homolog OS=Bos taurus PE=2 SV=1	11.2258	15.5772	25.0736	4.65933	6.53381	0.39907	0.732126	0.6955	2.50964	0.311375	1.14051	1.41209	0.375226
CGI_10015641	Ovary	BAZ1A_HUMAN Bromodomain adjacent to zinc finger domain protein 1A OS=Homo sapiens GN=BAZ1A PE=1 SV=2	184.502	452.201	311.683	17.5048	19.896	28.475	6.9531	5.94001	36.3765	12.7744	16.5446	115.6	7.3823
CGI_10017747	Ovary	DCR1A_CHICK DNA cross-link repair 1A protein OS=Gallus gallus GN=DCLRE1A PE=1 SV=1	19.6956	32.6233	16.1451	3.72453	3.18038	2.663	1.5502	0.838964	4.3841	2.2776	1.42455	15.3424	1.02724
CGI_10012589	Ovary	RBMX2_MOUSE RNA-binding motif protein, X-linked 2 OS=Mus musculus GN=Rbmx2 PE=1 SV=1	60.7295	146.186	105.099	17.9205	10.3986	11.9721	8.76439	6.099	14.3853	8.35324	10.3523	30.5229	5.77271
CGI_10018502	Ovary	NA	7.67535	19.7754	16.6824	0.585968	1.23642	1.09501	0.903997	0.534348	2.75449	1.7942	0	3.20304	0.686389
CGI_10019552	Ovary	FAS_CHICK Fatty acid synthase OS=Gallus gallus GN=FASN PE=1 SV=5	64.0148	27.446	62.2791	4.27013	5.05628	1.1294	5.26173	4.55132	16.1183	2.31126	4.7038	21.3886	3.97444
CGI_10026534	Ovary	INCE_MOUSE Inner centromere protein OS=Mus musculus GN=Incenp PE=1 SV=2	445.581	1000.32	570.847	80.324	27.5837	44.2774	6.80254	5.778	91.061	14.2104	22.0252	224.952	6.15249
CGI_10013449	Ovary	F113A_HUMAN Protein FAM113A OS=Homo sapiens GN=FAM113A PE=1 SV=1	201.643	427.412	227.073	67.1072	20.8673	29.6186	0.454075	0.488874	38.8962	0.482798	6.69632	65.1206	0.879167
CGI_10028155	Ovary	RGS3_HUMAN Regulator of G-protein signaling 3 OS=Homo sapiens GN=RGS3 PE=1 SV=2	25.8692	63.7552	40.9864	5.09615	7.14534	2.47994	1.29429	1.13267	5.4472	0.733956	0.71689	7.78669	0.589641
CGI_10017987	Ovary	NA	13.1807	26.7422	30.7394	4.07082	4.67122	2.91468	1.68178	2.19574	3.58581	2.71434	3.86936	11.2672	2.47531
CGI_10003750	Ovary	NA	25.0405	52.7117	36.4363	19.6047	19.7423	6.25456	1.36911	0.79276	6.0557	1.77459	2.76249	15.6932	1.2029
CGI_10012388	Ovary	DPOE1_HUMAN DNA polymerase epsilon catalytic subunit A OS=Homo sapiens GN=POLE PE=1 SV=5	22.5166	47.2778	56.0971	8.97057	7.40309	4.39968	1.89919	1.53355	5.25016	3.80306	2.20248	13.9604	1.86562
CGI_10001629	Ovary	NA	2.19211	3.09253	1.32155	0.770846	0	0	0.363371	0.552309	0.642888	0.309086	0.301899	0	0.248311
CGI_10008086	Ovary	H3_URECA Histone H3 OS=Urechis caupo PE=1 SV=2	22.0136	46.9386	24.8363	3.31756	2.31008	7.16053	0	0.118851	3.32023	0.532097	0.519724	7.40008	0.213736
CGI_10027769	Ovary	UBN1_HUMAN Ubinuclein-1 OS=Homo sapiens GN=UBN1 PE=1 SV=2	132.908	240.142	126.481	20.9693	15.2347	15.812	31.2448	27.2932	45.6947	20.0205	27.6367	77.6378	32.3905
CGI_10022706	Ovary	NA	2385.49	1119.12	3188.06	1.34836	33.2522	7.79535	2.14518	1.56991	396.68	0.270326	22.5754	25.2542	1.03157
CGI_10009296	Ovary	PHIPL_RAT Phytanoyl-CoA hydroxylase-interacting protein-like OS=Rattus norvegicus GN=Phyhipl PE=2 SV=2	136.249	285.186	140.001	9.24203	3.20168	6.2381	0.91034	0.790674	24.3891	0.774341	4.64606	44.414	0.177739
CGI_10012307	Ovary	PXDN_CAEBR Peroxidasin homolog OS=Caenorhabditis briggsae GN=pxn-1 PE=3 SV=1	4.8759	7.46832	3.07951	0.520501	0.284262	0.629375	0.519587	1.404	1.48104	0	0	0.296935	0.0394514
CGI_10001053	Ovary	CDC20_DICDI Anaphase-promoting complex subunit cdc20 OS=Dictyostelium discoideum GN=cdc20 PE=1 SV=1	36.6662	95.4291	64.2488	14.0985	3.77578	1.11464	0	0.388521	11.0045	0	0	11.0435	0
CGI_10022240	Ovary	NA	27.3228	57.0786	32.9006	11.625	6.82311	9.61344	0.82784	0.738557	5.34912	1.68387	1.28587	18.0312	0.971543
CGI_10020793	Ovary	CENPT_RAT Centromere protein T OS=Rattus norvegicus GN=Cenpt PE=2 SV=1	38.9802	82.4535	43.591	5.2354	5.59713	6.131	1.2564	0.772965	8.15051	2.95166	2.038	20.0633	1.75802
CGI_10009321	Ovary	ANR32_BOVIN Ankyrin repeat domain-containing protein 32 OS=Bos taurus GN=ANKRD32 PE=2 SV=2	35.4416	81.1267	47.5513	7.60604	8.72067	6.40466	2.67827	3.74257	6.87845	3.67444	3.08654	15.1084	1.59406
CGI_10023760	Ovary	CCNA_PATVU G2/mitotic-specific cyclin-A OS=Patella vulgata PE=2 SV=1	967.223	2378.68	1415.02	183.239	37.2079	73.3582	6.897	4.28442	172.584	9.0295	43.4001	457.148	4.50818
CGI_10004541	Ovary	MCPH1_MACFA Microcephalin OS=Macaca fascicularis GN=MCPH1 PE=2 SV=1	32.015	60.5793	30.862	4.42007	5.19538	5.12536	3.3658	2.84215	9.87753	4.27173	3.77292	17.8061	6.48026
CGI_10008283	Ovary	NA	6.47447	13.7221	15.9761	1.27073	4.60848	3.10187	0.748765	0.910473	1.7884	1.21012	0.684304	2.61879	1.48385
CGI_10013709	Ovary	DDB2_CHICK DNA damage-binding protein 2 OS=Gallus gallus GN=DDB2 PE=2 SV=1	6.91022	13.2767	18.0525	0.607488	0.402861	2.14071	0.163637	1.11925	1.88183	1.11353	1.35954	3.70324	0.447289
CGI_10009524	Ovary	SMC4_XENLA Structural maintenance of chromosomes protein 4 OS=Xenopus laevis GN=smc4 PE=1 SV=1	97.0452	217.837	148.633	41.8965	28.6752	38.9712	20.3684	20.5548	31.9532	28.4359	19.5989	55.1592	20.4555
CGI_10004695	Ovary	FBSP1_DROVI F-box/SPRY domain-containing protein 1 OS=Drosophila virilis GN=Fsn PE=3 SV=1	60.8299	99.1559	47.2022	11.5954	7.74225	12.4075	11.9802	8.53568	18.1489	12.6107	8.95816	33.5821	11.2568
CGI_10005460	Ovary	NA	36.9393	95.364	63.772	8.65971	5.71014	4.31535	2.53587	2.37375	7.68729	2.86726	2.02979	18.6418	2.34575
CGI_10005410	Ovary	AIFM1_HUMAN Apoptosis-inducing factor 1, mitochondrial OS=Homo sapiens GN=AIFM1 PE=1 SV=1	35.4391	87.8794	85.5156	7.41939	5.25571	12.8744	4.13335	5.07434	7.91555	6.91579	21.4348	17.6615	2.17273
CGI_10027707	Ovary	LARP7_DANRE La-related protein 7 OS=Danio rerio GN=larp7 PE=2 SV=1	70.8369	179.665	173.279	28.0456	17.3657	14.2744	10.3906	11.235	21.8955	12.3951	16.8795	33.8902	10.4775
CGI_10006045	Ovary	UBE2C_XENLA Ubiquitin-conjugating enzyme E2 C OS=Xenopus laevis GN=ube2c PE=1 SV=1	83.4535	154.369	200.584	37.6479	21.5097	78.2817	4.91454	3.42371	22.3412	7.19947	5.5576	54.6269	2.4255
CGI_10023050	Ovary	NA	1.63447	2.02913	3.54733	0.086213	1.60084	0	0.325122	0	0.143804	0	0	0.668886	0.111087
CGI_10022116	Ovary	NA	78.5515	164.236	81.2049	2.91981	4.76006	4.43	3.3754	3.28748	18.6113	5.26839	5.2548	39.5761	3.87419
CGI_10017763	Ovary	CNTRB_MOUSE Centrobin OS=Mus musculus GN=Cntrob PE=2 SV=2	35.8985	84.201	61.0295	15.8232	11.3223	21.097	6.06604	5.3116	10.4552	7.47331	5.94372	21.4329	8.45949
CGI_10011548	Ovary	MD2L1_HUMAN Mitotic spindle assembly checkpoint protein MAD2A OS=Homo sapiens GN=MAD2L1 PE=1 SV=1	52.5682	95.8336	46.8864	18.4854	7.64073	10.9311	4.29726	3.26583	13.9385	8.63051	6.04964	29.8381	2.20241
CGI_10027849	Ovary	CENPM_CHICK Centromere protein M OS=Gallus gallus GN=CENPM PE=1 SV=1	9.40834	22.8957	17.9022	3.95457	4.67938	7.01325	0.146209	0.222231	1.42272	0.248732	0.242948	8.12162	0.299737
CGI_10021745	Ovary	SMC5_MOUSE Structural maintenance of chromosomes protein 5 OS=Mus musculus GN=Smc5 PE=2 SV=1	69.208	149.329	82.3445	10.1687	10.797	10.0869	8.90495	9.85668	16.1334	8.64369	10.4423	42.3353	7.85782
CGI_10003042	Ovary	OVO_DROME Protein ovo OS=Drosophila melanogaster GN=ovo PE=1 SV=2	29.137	68.1513	37.0834	1.59628	4.65287	1.22095	1.29496	1.22353	6.34692	1.33966	1.74468	12.1328	2.296
CGI_10017546	Ovary	MTBP_XENTR Mdm2-binding protein OS=Xenopus tropicalis GN=mtbp PE=2 SV=2	31.7252	60.5444	27.5012	2.94806	2.9269	3.36278	0.481975	0.732581	6.7081	1.42123	2.42932	15.0721	0.724592
CGI_10017074	Ovary	CF186_XENTR UPF0624 protein C6orf186 homolog OS=Xenopus tropicalis PE=2 SV=1	3.06837	2.26211	5.19144	0.261043	0.484717	0.429279	0	0.224444	0.870844	0.544286	0.0817893	0.70886	1.04271
CGI_10010712	Ovary	ZRAB3_HUMAN Zinc finger Ran-binding domain-containing protein 3 OS=Homo sapiens GN=ZRANB3 PE=2 SV=2	5.73951	13.3833	12.4813	4.44381	2.81072	3.51162	0.448518	0.52679	1.44278	1.05783	0.897725	3.50227	1.99223
CGI_10012083	Ovary	ZN451_MOUSE Zinc finger protein 451 OS=Mus musculus GN=Znf451 PE=2 SV=1	4.86958	11.8059	8.26351	1.40319	2.20806	2.24884	0.538132	0.306727	1.42812	0.495883	0.484353	3.45976	0.612892
CGI_10011650	Ovary	CO043_BOVIN Uncharacterized protein C15orf43 homolog OS=Bos taurus PE=2 SV=1	14.9617	38.306	38.0843	4.33565	3.16598	5.80803	2.57197	2.02445	3.90034	2.89093	1.75528	6.80324	4.26837
CGI_10013782	Ovary	ABH6B_XENLA Monoacylglycerol lipase abhd6-B OS=Xenopus laevis GN=abhd6-B PE=2 SV=1	43.7252	77.9188	38.4058	5.29693	5.37883	4.5368	12.7968	8.18347	12.4246	4.5133	13.1818	25.0966	11.162
CGI_10002218	Ovary	NSE2_BOVIN E3 SUMO-protein ligase NSE2 OS=Bos taurus GN=NSMCE2 PE=2 SV=1	123.363	230.777	102.907	8.19023	17.5679	9.98536	7.45537	8.25607	24.8731	12.1396	10.9725	46.7817	8.29703
CGI_10021335	Ovary	CRAC1_XENTR Cartilage acidic protein 1 OS=Xenopus tropicalis GN=crtac1 PE=2 SV=2	4.79612	12.152	7.11292	1.3408	1.76154	0.520024	0	0.0362519	1.22372	0.0811499	0.079263	0.588826	0.0651937
CGI_10015697	Ovary	NOL8_MOUSE Nucleolar protein 8 OS=Mus musculus GN=Nol8 PE=1 SV=2	24.2143	52.4432	30.7727	7.68892	8.41924	7.14126	5.00928	3.66053	7.66954	5.53101	8.00355	9.01758	4.41055
CGI_10004262	Ovary	FEN1A_XENLA Flap endonuclease 1-A OS=Xenopus laevis GN=fen1-A PE=1 SV=1	115.191	263.693	153.908	54.2598	33.8852	12.4326	12.584	11.8549	24.8151	14.8296	16.1728	54.6783	14.6458
CGI_10024831	Ovary	ESCO1_HUMAN N-acetyltransferase ESCO1 OS=Homo sapiens GN=ESCO1 PE=1 SV=3	62.2935	174.072	117.738	5.92217	8.72885	7.0531	1.66312	1.25005	13.2895	2.11422	3.94791	32.7121	1.41126
CGI_10025916	Ovary	NA	5.6786	11.3977	5.05738	0.272299	0.632021	0.139934	0	0	1.53291	0	0.159967	2.11264	0
CGI_10028522	Ovary	NA	3.42674	9.18517	10.3294	0.169453	0.524414	0.232218	0.106505	0.161884	1.50746	0	0.35395	0.766913	0.0727809
CGI_10007740	Ovary	YSMU_CAEEL Uncharacterized protein F13E9.13, mitochondrial OS=Caenorhabditis elegans GN=F13E9.13 PE=2 SV=1	12.071	17.5837	29.4475	2.29512	3.09315	0.608751	1.6752	1.80359	3.70478	1.30619	2.20369	3.73367	2.48031
CGI_10016313	Ovary	C8AP2_MOUSE CASP8-associated protein 2 OS=Mus musculus GN=Casp8ap2 PE=1 SV=1	14.532	34.0692	20.9687	3.56331	4.58323	3.09963	1.42163	1.62061	4.68603	2.00101	2.54505	9.97557	1.91982
CGI_10028865	Ovary	NA	343.245	114.372	245.323	0.30125	6.81738	1.54812	0.142007	0.323767	68.3382	0.362376	2.65463	6.79265	0.339644
CGI_10003721	Ovary	MCM3_CHICK DNA replication licensing factor MCM3 OS=Gallus gallus GN=MCM3 PE=2 SV=1	115.097	267.67	155.223	29.9579	27.434	24.8245	10.9011	10.2763	30.3716	13.6372	7.48343	72.2433	6.63669
CGI_10010075	Ovary	DDX4_MACFA Probable ATP-dependent RNA helicase DDX4 OS=Macaca fascicularis GN=DDX4 PE=2 SV=1	124.92	292.342	186.337	45.7477	55.1387	39.1626	25.0894	18.947	39.1486	19.4011	26.372	63.5116	20.4137
CGI_10008668	Ovary	NANO1_MOUSE Nanos homolog 1 OS=Mus musculus GN=Nanos1 PE=2 SV=2	174.328	482.543	304.249	0.055527	0	0.456564	0.628201	1.03441	55.0159	0.445293	10.6125	100.594	0.286189
CGI_10000025	Ovary	NA	174.394	360.475	175.424	1.28474	0.397595	0	0.96899	0.490941	44.2878	0.549486	10.1975	160.48	0.220721
CGI_10006770	Ovary	ODC_HUMAN Mitochondrial 2-oxodicarboxylate carrier OS=Homo sapiens GN=SLC25A21 PE=1 SV=1	15.5375	30.5506	16.0021	1.83547	5.15189	5.08912	3.86333	2.50788	5.69594	4.51849	1.27053	7.28585	2.91503
CGI_10019331	Ovary	SRBD1_PONAB S1 RNA-binding domain-containing protein 1 OS=Pongo abelii GN=SRBD1 PE=2 SV=1	12.0263	15.8947	26.7117	4.17337	3.09972	4.46095	4.72151	2.63138	3.4806	2.00807	1.17683	6.96153	1.93588
CGI_10026039	Ovary	ADPRM_BOVIN Manganese-dependent ADP-ribose/CDP-alcohol diphosphatase OS=Bos taurus PE=2 SV=2	97.744	202.759	101.669	3.87264	9.0794	6.27196	9.14611	7.06296	25.8383	11.6069	11.0918	79.4397	8.51819
CGI_10007856	Ovary	CHB_VIBHA N,N'-diacetylchitobiase OS=Vibrio harveyi GN=chb PE=1 SV=1	6.88557	3.22045	3.29096	0.965241	0.683506	0.336295	0.092544	0.515764	1.4463	0.0262395	0.076888	0.222127	0
CGI_10022431	Ovary	RTEL1_MOUSE Regulator of telomere elongation helicase 1 OS=Mus musculus GN=Rtel1 PE=2 SV=2	10.8514	22.2378	27.8893	6.32625	7.6914	5.57322	1.70409	1.07922	3.51741	3.14059	0.7079	5.25883	0.970413
CGI_10001569	Ovary	CENPE_HUMAN Centromere-associated protein E OS=Homo sapiens GN=CENPE PE=1 SV=2	64.0911	180.653	123.354	21.4777	8.77329	21.0713	1.6992	1.21962	10.7308	2.47918	3.73524	38.6606	1.08052
CGI_10005142	Ovary	CCNB_MARGL G2/mitotic-specific cyclin-B OS=Marthasterias glacialis PE=2 SV=1	22.9194	46.0076	20.0405	0.738275	1.92777	0.948495	0	0.198364	3.92524	0.444038	0.433714	13.7828	0.297274
CGI_10025375	Ovary	CHK1_RAT Serine/threonine-protein kinase Chk1 OS=Rattus norvegicus GN=Chek1 PE=2 SV=1	23.1012	53.9052	30.5905	11.9714	4.36641	9.40387	1.24957	1.04155	5.49129	2.3315	1.57401	12.8954	0.881445
CGI_10021452	Ovary	NA	3.8646	2.33658	1.66418	0.728021	0.675911	0	1.09819	0	0.728606	0	0	1.12967	0
CGI_10019535	Ovary	NA	71.655	169.035	96.4423	25.6176	16.6488	25.9246	4.08724	4.4899	17.9796	4.07714	20.4982	43.0763	2.58991
CGI_10026276	Ovary	NTHL1_BOVIN Endonuclease III-like protein 1 OS=Bos taurus GN=NTHL1 PE=2 SV=1	27.5194	56.7789	28.9183	4.98974	7.48701	3.52256	3.80142	5.56133	9.24769	6.54786	2.4477	10.5581	12.534
CGI_10019269	Ovary	NASP_HUMAN Nuclear autoantigenic sperm protein OS=Homo sapiens GN=NASP PE=1 SV=2	515.825	945.746	1527.49	22.737	18.5384	15.6756	10.1032	9.14482	121.643	12.1665	27.2883	214.941	6.87819
CGI_10017480	Ovary	UHRF1_HUMAN E3 ubiquitin-protein ligase UHRF1 OS=Homo sapiens GN=UHRF1 PE=1 SV=1	21.3333	60.7257	49.1656	5.1278	7.93461	10.5407	3.7601	2.04114	7.24646	4.22641	2.11985	12.4326	3.39539
CGI_10001871	Ovary	ORC3_HUMAN Origin recognition complex subunit 3 OS=Homo sapiens GN=ORC3L PE=1 SV=1	4.13299	12.3092	10.7972	0.605563	1.68665	0.697082	0.456733	0.520661	1.2525	0.738149	0.493306	2.725	0.405744
CGI_10023204	Ovary	BAZ1B_HUMAN Tyrosine-protein kinase BAZ1B OS=Homo sapiens GN=BAZ1B PE=1 SV=2	193.771	527.269	329.78	25.0446	28.7763	22.4988	19.925	18.5076	42.6707	24.6405	39.7488	127.764	20.2955
CGI_10019721	Ovary	TRAIP_HUMAN TRAF-interacting protein OS=Homo sapiens GN=TRAIP PE=1 SV=1	21.1092	36.9729	15.565	9.54992	4.17474	1.7606	1.69573	0.613677	5.28596	1.85451	2.01266	9.38627	0.772524
CGI_10025169	Ovary	SMRCD_HUMAN SWI/SNF-related matrix-associated actin-dependent regulator of chromatin subfamily A containing DEAD/H box 1 OS=Homo sapiens GN=SMARCAD1 PE=1 SV=1	51.4751	127.112	69.4543	6.63973	6.252	10.5756	3.88542	3.64762	13.3216	6.2427	4.78942	31.7394	4.6508
CGI_10012814	Ovary	TPX2_HUMAN Targeting protein for Xklp2 OS=Homo sapiens GN=TPX2 PE=1 SV=2	79.5582	235.641	179.836	38.7189	22.2815	35.4569	3.4478	2.79494	21.3244	9.70241	3.22259	41.3481	3.02362
CGI_10018166	Ovary	UBE2T_XENLA Ubiquitin-conjugating enzyme E2 T OS=Xenopus laevis GN=ube2t PE=2 SV=1	40.966	84.266	43.3395	6.48248	8.73651	15.4746	8.80595	10.1883	13.487	8.27297	9.71857	23.7953	6.37685
CGI_10014293	Ovary	CE152_HUMAN Centrosomal protein of 152 kDa OS=Homo sapiens GN=CEP152 PE=1 SV=3	19.934	54.4048	49.376	8.9895	6.51312	10.4876	4.08858	3.2026	7.65915	10.878	2.05899	7.20687	8.11746
CGI_10003828	Ovary	F173B_HUMAN Protein FAM173B OS=Homo sapiens GN=FAM173B PE=2 SV=2	15.1548	16.8234	33.9992	1.31044	1.82496	4.04059	1.11192	0.845033	4.04376	2.52214	4.41376	6.10024	1.43524
CGI_10008095	Ovary	NA	4.40839	14.9049	12.2974	2.0297	1.46363	0.324057	0.0743135	0.0564767	0.821736	0	0.0617417	0.305777	0.126956
CGI_10026243	Ovary	NA	48.6306	122.894	76.1628	17.4957	11.9723	19.7731	7.62306	9.48914	14.4171	12.4095	9.39098	25.5529	9.52037
CGI_10015163	Ovary	NA	3.10549	1.61763	4.6085	0.189005	0.292461	0.518024	0.237589	0.270844	0.315262	0.101047	0.986976	0.611002	0.162357
CGI_10019139	Ovary	TBX6_HUMAN T-box transcription factor TBX6 OS=Homo sapiens GN=TBX6 PE=2 SV=2	1.61586	3.93229	2.49627	0.213079	1.36006	0.109501	0.351554	0.229006	0.444272	0.555349	0.0834517	0.774929	0.995265
CGI_10027193	Ovary	CCD18_HUMAN Coiled-coil domain-containing protein 18 OS=Homo sapiens GN=CCDC18 PE=1 SV=1	32.4161	92.9317	69.8828	11.7898	7.54083	17.9352	2.85775	2.62779	9.10641	10.7842	2.36118	18.5151	8.78245
CGI_10025218	Ovary	MCM5_XENTR DNA replication licensing factor mcm5 OS=Xenopus tropicalis GN=mcm5 PE=2 SV=1	110.628	301.715	185.78	34.0213	21.1626	29.326	12.7086	10.5037	28.8063	15.5411	9.49436	64.8099	8.86875
CGI_10012199	Ovary	ZWILC_XENLA Protein zwilch homolog OS=Xenopus laevis GN=zwilch PE=2 SV=1	18.2252	41.2194	21.4544	6.07153	5.5195	8.73641	1.62184	1.23257	3.75556	2.2722	1.62489	9.66657	0.782325
CGI_10014238	Ovary	ELOA1_MOUSE Transcription elongation factor B polypeptide 3 OS=Mus musculus GN=Tceb3 PE=1 SV=2	37.4226	96.583	65.2881	12.5898	13.9069	11.1074	10.2233	10.0872	13.7342	8.66653	11.7762	22.8866	12.2672
CGI_10001660	Ovary	NANO1_MOUSE Nanos homolog 1 OS=Mus musculus GN=Nanos1 PE=2 SV=2	214.121	559.65	277.467	0.055527	0	0.228282	0.628201	0.954839	54.0897	0.445293	10.2646	99.6244	0.286189
CGI_10021594	Ovary	ANR32_HUMAN Ankyrin repeat domain-containing protein 32 OS=Homo sapiens GN=ANKRD32 PE=1 SV=2	15.948	44.8155	46.0721	5.11776	5.30446	6.99669	2.72764	3.03104	5.17053	2.72959	4.28483	10.8697	1.34705
CGI_10020167	Ovary	LRP2_HUMAN Low-density lipoprotein receptor-related protein 2 OS=Homo sapiens GN=LRP2 PE=1 SV=3	10.8394	9.12612	23.1591	0.228698	0.636984	0.658153	0.17249	0.0655445	2.89916	0.256762	0.214964	0.487948	0
CGI_10018196	Ovary	NA	98.9112	247.634	128.709	29.8216	24.8729	14.6015	5.2536	3.72938	23.3392	6.72767	5.08431	44.6591	4.10294
CGI_10027970	Ovary	AHI1_HUMAN Jouberin OS=Homo sapiens GN=AHI1 PE=1 SV=1	59.5926	146.5	86.732	17.4653	14.4313	27.0704	9.383	7.62587	16.8708	19.5982	7.59273	32.6619	21.2386
CGI_10024164	Ovary	NA	11.5938	14.9541	5.49179	0	0	0.897908	2.47092	3.44273	0.364303	3.50297	0	3.38902	4.78413
CGI_10004631	Ovary	RCL_MOUSE Deoxyribonucleoside 5'-monophosphate N-glycosidase OS=Mus musculus GN=Rcl PE=2 SV=2	11.1544	29.7556	18.6456	1.53776	3.10367	1.64922	2.39528	1.72456	3.23412	4.71829	2.19955	6.35442	3.18751
CGI_10017949	Ovary	NA	19.0294	24.5447	8.92283	2.94749	4.25269	1.14627	2.02781	2.51141	4.71711	1.34156	3.93111	7.10768	1.89894
CGI_10025950	Ovary	NA	16.5626	45.2786	31.7173	8.55272	6.47511	3.01818	2.49169	2.57744	6.12274	5.47523	5.29041	8.68615	5.20272
CGI_10012280	Ovary	TENR_HUMAN Tenascin-R OS=Homo sapiens GN=TNR PE=1 SV=2	10.8873	24.3135	12.4988	0.794205	1.1344	2.26047	3.74382	3.19541	3.26089	3.08653	1.48346	5.51013	2.67644
CGI_10017860	Ovary	ESF1_RAT ESF1 homolog OS=Rattus norvegicus GN=Esf1 PE=1 SV=1	37.1747	99.3703	60.7893	17.7822	8.03161	6.98129	6.10179	5.41776	11.6238	6.62909	13.1005	17.0591	5.11922
CGI_10012217	Ovary	NA	82.855	237.299	129.4	0.698457	0.926375	1.50411	0.627138	0.333628	12.9818	0.746826	3.85572	57.8671	0.214279
CGI_10016394	Ovary	HAAF_LIMPO Hemagglutinin/amebocyte aggregation factor OS=Limulus polyphemus PE=1 SV=1	807.702	635.55	1672.5	14.4148	19.6014	36.5149	4.11821	2.29515	325.201	1.63472	25.5473	32.4781	4.12749
CGI_10001889	Ovary	ACHA_TORMA Acetylcholine receptor subunit alpha OS=Torpedo marmorata GN=CHRNA1 PE=1 SV=1	9.74056	4.97166	3.89286	0.317507	0.401974	0.237333	0.0544256	0.0413623	1.44437	0.0462948	0.135655	3.19121	0
CGI_10007760	Ovary	CRY1_CHICK Cryptochrome-1 OS=Gallus gallus GN=CRY1 PE=2 SV=1	40.3531	48.3137	16.1207	6.25728	4.28562	4.74433	1.83748	2.46215	8.21286	2.55011	1.7275	14.9721	2.14782
CGI_10022683	Ovary	NA	1.92244	7.09319	5.21542	0.156004	0.0905238	0	0.110309	0.111777	0.455379	0	0	0	0.150761
CGI_10000992	Ovary	NA	17.2674	43.1521	24.0067	11.8032	6.47149	4.58506	1.40194	0.133181	4.49565	0.745313	3.49432	7.57122	0.479012
CGI_10013103	Ovary	DPOLQ_HUMAN DNA polymerase theta OS=Homo sapiens GN=POLQ PE=1 SV=1	4.53227	12.8612	9.69765	3.56145	0.97786	2.07442	0.868287	1.0881	1.3074	0.542142	0.529536	3.50621	1.09201
CGI_10017064	Ovary	BORA_XENLA Protein aurora borealis OS=Xenopus laevis GN=bora PE=2 SV=1	57.5459	120.888	51.0915	3.95363	4.5883	4.58785	2.34467	3.24398	14.1467	10.5856	3.39654	29.0664	6.53222
CGI_10020240	Ovary	CRIPT_DANRE Cysteine-rich PDZ-binding protein OS=Danio rerio GN=cript PE=3 SV=1	236.679	447.846	165.616	13.775	17.3806	23.6634	8.00811	8.36825	51.9656	10.5761	11.1181	86.8211	12.5649
CGI_10022432	Ovary	RTEL1_PONAB Regulator of telomere elongation helicase 1 OS=Pongo abelii GN=RTEL1 PE=2 SV=1	16.3138	50.9334	42.3616	11.8389	6.00487	8.67079	2.28004	1.61189	3.42414	3.92393	0.969185	6.49078	1.77548
CGI_10005432	Ovary	DPOA2_HUMAN DNA polymerase alpha subunit B OS=Homo sapiens GN=POLA2 PE=1 SV=2	82.9492	171.231	72.8188	19.1393	11.2059	9.39259	5.12066	2.90326	20.6718	8.60763	5.16604	46.1531	3.61032
CGI_10021920	Ovary	DNMT1_CHICK DNA (cytosine-5)-methyltransferase 1 OS=Gallus gallus GN=DNMT1 PE=1 SV=1	54.4866	142.395	74.6168	9.80851	9.30228	10.4605	4.07678	2.75821	12.2705	4.7787	2.85012	33.4726	2.61601
CGI_10007215	Ovary	CDCA3_HUMAN Cell division cycle-associated protein 3 OS=Homo sapiens GN=CDCA3 PE=1 SV=1	248.439	492.118	195.2	45.9727	24.9311	37.0939	3.13929	4.5407	52.7642	6.54653	12.6204	130.109	2.49126
CGI_10024550	Ovary	NA	18.5824	70.0974	64.2941	2.55695	4.45112	0.438004	1.20533	0.610683	4.26501	0.683506	0.834517	0.206648	0.274556
CGI_10006036	Ovary	DPOE2_BOVIN DNA polymerase epsilon subunit 2 OS=Bos taurus GN=POLE2 PE=2 SV=1	97.8044	264.292	132.608	4.11778	6.13129	9.47595	2.00213	1.96692	21.5126	2.99068	6.45085	50.3833	1.73524
CGI_10019234	Ovary	ORN_BOVIN Oligoribonuclease, mitochondrial OS=Bos taurus GN=REXO2 PE=2 SV=1	25.2512	63.8154	35.0296	9.66716	5.98347	3.82715	5.53595	3.38629	8.59994	5.16832	3.81415	11.6671	4.70571
CGI_10021443	Ovary	MGLL_MOUSE Monoglyceride lipase OS=Mus musculus GN=Mgll PE=1 SV=1	26.9856	55.7153	21.3044	0.564844	0.524414	0	0.532527	0.242825	4.99346	0.362376	1.23883	13.0375	1.38284
CGI_10019114	Ovary	CPE1B_XENLA Cytoplasmic polyadenylation element-binding protein 1-B OS=Xenopus laevis GN=cpeb1-B PE=2 SV=1	209.917	417.906	158.303	32.8836	29.3907	8.07109	0.277632	0.421989	44.2075	0.393592	5.22839	92.627	0.822125
CGI_10019473	Ovary	TBR1_MOUSE T-box brain protein 1 OS=Mus musculus GN=Tbr1 PE=2 SV=1	6.98315	25.9171	21.0496	0.141669	0	0	0.0667817	0.101505	2.00859	0	0.721293	5.97659	0
CGI_10028192	Ovary	NPFF2_HUMAN Neuropeptide FF receptor 2 OS=Homo sapiens GN=NPFFR2 PE=1 SV=2	6.27127	17.082	10.3971	2.70357	0.14765	0.915343	1.79922	1.68642	1.75078	4.64229	0.697591	2.22096	1.06557
CGI_10017939	Ovary	NA	10.7928	33.0952	25.0445	2.5242	3.98898	6.40312	1.41774	0.769611	5.10621	3.27327	1.43031	6.7711	2.28365
CGI_10007479	Ovary	EG52_XENLA Kinesin-related motor protein Eg5 2 OS=Xenopus laevis PE=2 SV=1	82.3708	167.893	70.8347	36.1881	14.2852	18.6011	3.71838	2.19918	19.3514	4.28519	4.29766	42.7998	2.33606
CGI_10004012	Ovary	CS055_MOUSE Uncharacterized protein C19orf55 homolog OS=Mus musculus PE=2 SV=1	21.3841	57.5118	34.2682	5.24794	8.23218	5.93425	3.24661	2.37871	11.66	6.08541	2.71352	10.899	4.46374
CGI_10004962	Ovary	XPC_MOUSE DNA repair protein complementing XP-C cells homolog OS=Mus musculus GN=Xpc PE=1 SV=2	10.5496	19.6773	29.6639	3.99291	5.7184	1.74634	2.04242	1.79568	4.25119	2.41858	2.22925	8.81586	2.05249
CGI_10021649	Ovary	NA	4.06368	6.46251	12.5834	0.243576	0	0.200277	0.183712	0	0.650057	0	0.228949	0.472448	0.0627702
CGI_10008543	Ovary	TL5B_TACTR Techylectin-5B OS=Tachypleus tridentatus PE=1 SV=1	14.2349	44.8623	25.9072	3.47089	0.986465	5.82427	0.267127	0.609033	2.12674	0.681659	0.110968	3.70961	1.64288
CGI_10001072	Ovary	NA	22.1538	27.7711	54.7589	4.17337	15.4986	13.0397	0.472151	1.07647	1.53146	0.803229	1.17683	9.22807	0.645293
CGI_10025468	Ovary	NA	31.1601	91.0078	84.1116	22.2848	20.9647	14.9144	8.93441	4.24373	11.2378	9.85581	5.6832	22.2584	6.39156
CGI_10026090	Ovary	NA	80.1892	166.152	72.812	28.9983	9.03445	14.4021	8.31796	9.7611	22.1828	16.5437	12.3988	38.0007	19.3093
CGI_10019723	Ovary	NA	14.017	33.7122	17.367	5.60888	6.15421	3.24924	1.87483	3.72647	4.46519	2.78057	2.79579	4.40112	3.21935
CGI_10012259	Ovary	TATD2_HUMAN Putative deoxyribonuclease TATDN2 OS=Homo sapiens GN=TATDN2 PE=1 SV=2	39.2438	120.728	70.9767	13.6052	5.81197	17.5006	0	0.119608	7.93577	6.42583	0.915311	20.8846	0.322647
CGI_10013029	Ovary	CDC6_MOUSE Cell division control protein 6 homolog OS=Mus musculus GN=Cdc6 PE=2 SV=2	193.212	454.92	187.294	9.6242	15.7565	7.06551	2.83549	2.03177	28.5948	6.54653	9.75974	111.504	2.43589
CGI_10023097	Ovary	NA	12.5716	43.5786	40.0606	4.10499	2.93166	6.4909	2.97702	3.8462	3.16022	2.02581	2.22605	2.14366	5.28933
CGI_10013667	Ovary	RFC3_MOUSE Replication factor C subunit 3 OS=Mus musculus GN=Rfc3 PE=2 SV=1	55.0065	150.265	85.4779	15.1346	10.2815	13.6583	10.3013	10.8439	15.4547	15.3933	11.1609	37.0883	9.32252
CGI_10021244	Ovary	UHRF1_HUMAN E3 ubiquitin-protein ligase UHRF1 OS=Homo sapiens GN=UHRF1 PE=1 SV=1	34.6062	104.246	65.909	11.3549	10.2664	18.7272	4.26343	2.88536	9.3324	6.77653	3.02507	23.1768	4.21066
CGI_10008582	Ovary	EED_DANRE Polycomb protein eed OS=Danio rerio GN=eed PE=2 SV=2	30.1463	91.2779	62.281	10.9989	5.68932	9.30207	7.88088	8.28596	9.22551	7.40916	12.2092	20.2366	7.57201
CGI_10027685	Ovary	RAS3_DROME Ras-like protein 3 OS=Drosophila melanogaster GN=R PE=2 SV=2	1.65626	4.75104	6.15746	0.145604	0	0.448954	0	0.156488	0.85004	0.583828	0.114051	0.776651	0.14071
CGI_10024986	Ovary	HMMR_HUMAN Hyaluronan mediated motility receptor OS=Homo sapiens GN=HMMR PE=1 SV=2	88.5874	302.946	188.883	19.1048	10.9218	20.62	2.63084	2.39142	18.8768	4.54874	5.31442	47.1739	3.14908
CGI_10026874	Ovary	OLA1_HUMAN Obg-like ATPase 1 OS=Homo sapiens GN=OLA1 PE=1 SV=2	81.0441	264.941	206.851	47.9328	31.0066	47.3363	16.9126	13.8104	19.7891	19.2833	22.7714	37.2011	11.4754
CGI_10012520	Ovary	LRIQ1_HUMAN Leucine-rich repeat and IQ domain-containing protein 1 OS=Homo sapiens GN=LRRIQ1 PE=2 SV=2	37.7563	90.2737	45.5001	13.9914	7.45082	13.4578	5.43563	4.26715	10.1453	8.2818	5.24394	23.9635	10.0685
CGI_10027353	Ovary	NA	1.46141	3.98593	2.34943	1.15627	0	0	0.726742	0.368206	0	0.206057	0.402532	1.24596	0.165541
CGI_10024134	Ovary	LEC3_SISCA C-type lectin isoform 3 OS=Sistrurus catenatus edwardsii PE=2 SV=1	3.72875	3.22962	1.15011	0.9834	0.424656	0.376087	0	0.0327723	0.99182	0	0.0358274	1.10897	0
CGI_10017696	Ovary	BRD7_MOUSE Bromodomain-containing protein 7 OS=Mus musculus GN=Brd7 PE=1 SV=1	111.615	249.39	107.391	19.7334	12.1307	23.0665	11.8474	10.4906	27.3708	16.1794	22.2148	61.7925	11.3146
CGI_10016078	Ovary	KIF4A_HUMAN Chromosome-associated kinesin KIF4A OS=Homo sapiens GN=KIF4A PE=1 SV=3	27.9518	97.4525	74.2871	17.5275	9.38086	15.1323	1.63303	1.52178	8.59881	4.05143	1.56674	15.9985	1.47463
CGI_10024974	Ovary	PNKP_MOUSE Bifunctional polynucleotide phosphatase/kinase OS=Mus musculus GN=Pnkp PE=1 SV=2	43.5831	76.5729	27.7657	6.82732	3.02741	3.68659	6.45591	7.00908	10.0962	6.21055	7.79021	22.4529	5.06818
CGI_10013928	Ovary	RIR2_SPISO Ribonucleoside-diphosphate reductase small chain OS=Spisula solidissima PE=2 SV=2	1153.16	3445.99	1675.55	28.7588	19.4005	43.5364	9.21588	7.05463	230.574	13.8036	69.7435	573.34	5.33937
CGI_10018194	Ovary	TDRD5_XENTR Tudor domain-containing protein 5 OS=Xenopus tropicalis GN=tdrd5 PE=2 SV=1	86.4051	210.165	91.6163	23.2135	25.7548	13.1538	2.79182	2.90213	18.3382	4.74948	4.0525	35.7498	3.64018
CGI_10008687	Ovary	DEPD7_RAT DEP domain-containing protein 7 OS=Rattus norvegicus GN=Depdc7 PE=2 SV=1	76.7902	142.005	45.8587	1.95374	1.32724	1.4693	1.07822	1.05842	14.3072	1.8725	3.88187	38.2652	1.65782
CGI_10017104	Ovary	ANR32_MOUSE Ankyrin repeat domain-containing protein 32 OS=Mus musculus GN=Ankrd32 PE=2 SV=3	14.7908	52.4915	46.6744	5.36365	9.05406	8.26911	2.87317	2.00886	4.1683	1.66187	3.91485	7.21153	0.863893
CGI_10007841	Ovary	APC10_HUMAN Anaphase-promoting complex subunit 10 OS=Homo sapiens GN=ANAPC10 PE=1 SV=1	5.52086	13.4631	16.8795	2.39207	1.93117	4.70333	1.96105	1.78843	1.04087	1.16766	2.28101	3.6311	2.41217
CGI_10014912	Ovary	LRCC1_XENLA Leucine-rich repeat and coiled-coil domain-containing protein 1 OS=Xenopus laevis GN=lrrcc1 PE=2 SV=1	9.55038	27.165	16.6115	3.16547	2.29107	3.49834	1.98958	1.95101	3.26453	3.68494	1.81296	6.43694	4.27612
CGI_10004599	Ovary	SUV92_CHICK Histone-lysine N-methyltransferase SUV39H2 OS=Gallus gallus GN=SUV39H2 PE=2 SV=1	64.8548	157.379	68.1017	13.3127	8.7041	16.0167	3.33909	1.85098	13.6223	4.27708	5.12412	41.0562	2.04018
CGI_10026011	Ovary	CHDM_DROME Chromodomain-helicase-DNA-binding protein Mi-2 homolog OS=Drosophila melanogaster GN=Mi-2 PE=1 SV=2	151.286	442.868	283.404	66.1142	47.1133	93.1643	31.4798	28.7955	51.9595	48.6161	57.3539	85.3718	41.5134
CGI_10009558	Ovary	CASP2_MOUSE Caspase-2 OS=Mus musculus GN=Casp2 PE=1 SV=5	6.53266	3.74225	2.38687	0.313252	1.45415	0	0.689102	0.448889	1.39335	0.586154	0.899682	1.72152	0.134543
CGI_10014193	Ovary	LSM7_MOUSE U6 snRNA-associated Sm-like protein LSm7 OS=Mus musculus GN=Lsm7 PE=3 SV=1	15.6162	11.8164	29.9552	4.30572	8.69028	4.61781	2.11793	1.87785	2.81034	2.70229	0.586546	5.44664	2.17095
CGI_10009376	Ovary	MTL12_DANRE Methyltransferase-like protein 12, mitochondrial OS=Danio rerio GN=mettl12 PE=2 SV=2	23.88	60.1135	30.6301	14.3508	6.24308	6.74274	4.45323	4.60649	6.75716	5.23473	4.59914	10.7524	5.98061
CGI_10013400	Ovary	NA	20.2184	45.0184	18.0536	1.15701	2.3352	1.55109	3.41471	3.35202	5.95751	1.41195	1.30031	12.2454	1.62046
CGI_10005998	Ovary	NA	321.13	694.159	248.517	1.27404	0.563259	0	1.14395	0.956313	69.5211	0.681133	15.4919	222.993	0.390861
CGI_10021878	Ovary	CHST3_HUMAN Carbohydrate sulfotransferase 3 OS=Homo sapiens GN=CHST3 PE=1 SV=3	13.4586	45.5068	29.9114	0.306984	0.534395	10.6487	5.20956	6.62609	2.14421	0.21541	0.781489	9.97355	0.148332
CGI_10016139	Ovary	NA	89.0579	270.43	135.208	24.0605	3.65657	17.075	2.83549	2.97583	18.5138	5.16832	4.48724	50.2798	2.67579
CGI_10016732	Ovary	TEF_MOUSE Thyrotroph embryonic factor OS=Mus musculus GN=Tef PE=2 SV=1	77.5212	164.569	55.0629	0.76125	0.252415	0.670637	0.102528	0.311676	15.0558	0.697687	4.08879	38.8121	0.490441
CGI_10026790	Ovary	EME1_PONAB Crossover junction endonuclease EME1 OS=Pongo abelii GN=EME1 PE=3 SV=1	11.1341	34.1813	17.6325	1.57778	3.25522	1.44146	1.57015	1.13048	2.26623	1.1247	0.411955	5.35556	1.80711
CGI_10016103	Ovary	MCM7_XENTR DNA replication licensing factor mcm7 OS=Xenopus tropicalis GN=mcm7 PE=2 SV=1	161.554	489.694	245.476	33.1953	30.332	32.2205	10.341	6.3546	32.7873	17.6503	7.54246	87.1714	6.53018
CGI_10020237	Ovary	HRH2_MOUSE Histamine H2 receptor OS=Mus musculus GN=Hrh2 PE=2 SV=1	16.7105	49.4437	23.2688	2.06706	1.26733	1.76375	1.10309	0.838326	3.1226	1.0634	1.22197	7.48914	1.60811
CGI_10024566	Ovary	MED8B_XENLA Mediator of RNA polymerase II transcription subunit 8-B OS=Xenopus laevis GN=med8-B PE=2 SV=1	11.7209	38.7602	34.1151	6.93028	9.64363	6.79837	2.19359	2.0005	8.53813	3.29195	1.36687	7.05957	2.65537
CGI_10006763	Ovary	ATAD3_XENTR ATPase family AAA domain-containing protein 3 OS=Xenopus tropicalis GN=atad3 PE=2 SV=1	34.757	96.2486	51.3026	9.83366	9.3895	11.9426	6.37003	5.21111	13.9978	8.35191	7.04529	22.7883	6.4879
CGI_10008318	Ovary	NA	53.4643	158.999	72.4104	6.97207	3.80767	8.7516	1.10473	1.09145	8.33933	1.6288	2.87591	21.8569	1.48469
CGI_10002664	Ovary	LLR1_HUMAN Peptidylprolyl isomerase-like 5 OS=Homo sapiens GN=PPIL5 PE=1 SV=2	43.2119	80.1303	25.1283	6.61429	4.32455	4.72359	1.05395	0.889977	8.13207	2.68948	2.23777	17.7683	1.92059
CGI_10018520	Ovary	CENPS_BOVIN Centromere protein S OS=Bos taurus GN=APITD1 PE=2 SV=1	159.001	406.264	168.177	34.633	12.6009	12.699	7.94226	10.5964	30.7576	13.8117	12.1708	77.3424	12.9051
CGI_10025919	Ovary	SGS4_DROME Salivary glue protein Sgs-4 OS=Drosophila melanogaster GN=Sgs4 PE=2 SV=1	7.50141	24.0781	12.8255	1.25955	1.74228	1.20302	0.215906	0.191431	1.92055	0.183651	0.398623	6.28039	0.155737
CGI_10007572	Ovary	RAD54_CHICK DNA repair and recombination protein RAD54-like (Fragment) OS=Gallus gallus GN=RAD54L PE=2 SV=1	24.9758	57.2938	23.9112	14.8903	1.83034	7.62825	1.09333	1.39592	6.38336	2.26918	1.74407	13.6761	1.10576
CGI_10008864	Ovary	PRP4_HUMAN U4/U6 small nuclear ribonucleoprotein Prp4 OS=Homo sapiens GN=PRPF4 PE=1 SV=2	76.4354	192.566	79.8806	26.3594	9.43945	14.5523	3.45551	2.19442	15.0327	6.40198	4.48337	35.3023	1.94083
CGI_10005558	Ovary	CSGA_MYXXA C-factor OS=Myxococcus xanthus GN=csgA PE=1 SV=1	16.5626	51.8296	28.7752	6.03595	9.03263	3.10187	0.299506	1.195	9.80306	0.382142	2.92384	7.39423	0.716341
CGI_10027954	Ovary	HDD1A_HUMAN Haloacid dehalogenase-like hydrolase domain-containing protein 1A OS=Homo sapiens GN=HDHD1A PE=1 SV=2	4.43641	10.8275	14.4427	1.63805	2.17257	2.64562	2.97835	1.17366	2.43953	1.68893	0.733182	3.06374	0.678422
CGI_10025010	Ovary	HMU_HALWD Halomucin OS=Haloquadratum walsbyi (strain DSM 16790) GN=hmu PE=4 SV=1	107.457	304.656	148.333	23.7879	19.6666	22.9345	14.9347	15.1208	29.3637	19.7939	17.9733	51.5499	20.0384
CGI_10006334	Ovary	HS12B_HUMAN Heat shock 70 kDa protein 12B OS=Homo sapiens GN=HSPA12B PE=1 SV=2	8.34847	36.7788	27.7164	0.911081	0.422934	2.24737	0.80169	0.565749	1.92494	1.33949	0.666066	5.15422	1.10546
CGI_10015471	Ovary	HDAC1_DROME Histone deacetylase Rpd3 OS=Drosophila melanogaster GN=Rpd3 PE=1 SV=2	73.4193	233.309	159.91	51.5048	34.1991	41.813	20.7754	19.2456	22.2932	27.0827	15.116	47.1681	18.8173
CGI_10009118	Ovary	NA	1.50569	5.84145	5.90027	0.794205	1.38255	0.40814	0	0.142261	0.662369	0.318452	0.155524	0.770233	0
CGI_10022238	Ovary	CENPL_RAT Centromere protein L OS=Rattus norvegicus GN=Cenpl PE=2 SV=1	8.15486	20.9222	8.23197	1.40047	0.464366	0.822511	0.18862	0.430042	1.08457	0.641766	1.09698	3.29848	0.128894
CGI_10021463	Ovary	NA	21.2113	72.9955	37.809	1.47562	3.88507	0.633818	0.207641	0.252484	4.81247	0.105972	1.2421	14.4817	0.36892
CGI_10028547	Ovary	THBA_XENLA Thyroid hormone receptor beta-A OS=Xenopus laevis GN=thrb-A PE=2 SV=1	23.0491	25.6668	6.0366	1.6941	2.5443	0.716961	0.187903	0.285605	5.90088	0.958988	0.156115	3.38258	0.481516
CGI_10021638	Ovary	M10L1_MOUSE Putative helicase Mov10l1 OS=Mus musculus GN=Mov10l1 PE=1 SV=1	44.9602	117.083	47.5212	6.20019	4.21296	6.13716	2.01512	1.77454	10.3703	2.77517	3.9198	23.1474	2.10928
CGI_10024548	Ovary	PYR5_PONAB Uridine 5'-monophosphate synthase OS=Pongo abelii GN=UMPS PE=2 SV=1	18.2631	38.5464	15.5004	4.54751	7.24488	5.42064	2.94278	2.12078	4.8474	2.58946	3.24588	9.96874	2.25367
CGI_10018703	Ovary	SMD1_MOUSE Small nuclear ribonucleoprotein Sm D1 OS=Mus musculus GN=Snrpd1 PE=2 SV=1	40.1685	157.816	110.691	18.6961	14.303	23.6141	3.58625	3.89743	11.6429	8.44984	3.69464	19.4045	3.52898
CGI_10013139	Ovary	NA	32.1382	96.1801	48.9385	8.11405	8.66502	5.95125	5.60268	4.44898	8.92754	3.5437	6.74357	17.3638	6.89642
CGI_10005832	Ovary	NA	11.4992	3.24451	6.50456	0.486734	0.173806	0.153927	0.494185	1.0194	1.99846	0.960815	0.117309	0.145244	0.964867
CGI_10007132	Ovary	MET10_CHICK Putative methyltransferase METT10D OS=Gallus gallus GN=METT10D PE=2 SV=1	12.7984	41.3681	27.3455	4.49222	9.21697	2.75495	4.77338	4.73019	6.54089	2.66703	5.63773	6.11372	4.44515
CGI_10021468	Ovary	ABCF1_PIG ATP-binding cassette sub-family F member 1 OS=Sus scrofa GN=ABCF1 PE=3 SV=1	78.3754	182.756	75.2272	18.8159	9.75607	16.7723	9.41748	7.08623	22.1056	13.6418	26.804	46.1355	5.38414
CGI_10019749	Ovary	ORC2_HUMAN Origin recognition complex subunit 2 OS=Homo sapiens GN=ORC2L PE=1 SV=2	34.2994	95.8695	44.523	8.36137	5.5233	4.02049	4.24114	4.67127	10.6028	6.74452	5.59188	18.0516	6.78347
CGI_10015300	Ovary	NSUN2_XENTR tRNA (cytosine-5-)-methyltransferase NSUN2 OS=Xenopus tropicalis GN=nsun2 PE=2 SV=1	26.0844	80.1816	44.5084	8.13497	8.37363	7.34322	5.56875	4.23213	8.99696	6.49539	5.90108	19.4149	4.48904
CGI_10018733	Ovary	HAAF_LIMPO Hemagglutinin/amebocyte aggregation factor OS=Limulus polyphemus PE=1 SV=1	5517.89	1693.21	2483.21	33.433	49.1335	45.5861	11.5627	8.30588	963.721	4.04189	43.9533	94.8275	10.0662
CGI_10016490	Ovary	SAC31_MOUSE SAC3 domain-containing protein 1 OS=Mus musculus GN=Sac3d1 PE=1 SV=1	8.88514	21.8324	10.1411	2.20681	2.32344	3.27362	2.65967	2.34731	2.39074	2.55425	2.35229	4.19215	2.55037
CGI_10009029	Ovary	DLGP5_MOUSE Disks large-associated protein 5 OS=Mus musculus GN=Dlgap5 PE=1 SV=2	267.197	717.922	295.682	74.7455	27.456	43.2533	5.78345	5.05696	54.6638	10.121	17.963	150.502	4.90123
CGI_10013807	Ovary	PUR2_HUMAN Trifunctional purine biosynthetic protein adenosine-3 OS=Homo sapiens GN=GART PE=1 SV=1	6.63865	17.7657	8.89729	3.01683	2.8134	2.04867	2.43791	1.85276	1.88704	1.53367	1.43472	2.42944	1.6486
CGI_10018845	Ovary	POSTN_HUMAN Periostin OS=Homo sapiens GN=POSTN PE=1 SV=2	21.4171	49.9867	85.6306	0.994125	3.98554	6.31632	0.170409	1.87785	12.1351	0.14495	1.20343	7.01177	0.349349
CGI_10013322	Ovary	CDC20_PIG Cell division cycle protein 20 homolog OS=Sus scrofa GN=CDC20 PE=2 SV=1	163.26	394.438	140.514	4.43651	2.97612	5.58777	1.54735	1.1392	33.7497	1.6041	8.51697	115.399	0.726955
CGI_10007448	Ovary	PUR9_RAT Bifunctional purine biosynthesis protein PURH OS=Rattus norvegicus GN=Atic PE=1 SV=2	1.72827	5.97352	3.64672	0.341853	1.58692	1.40542	0	0	0.570213	0	0	1.32614	0
CGI_10017306	Ovary	NA	61.8693	139.923	48.8947	15.683	10.2041	10.4273	0.876779	0.545182	14.6661	0.474596	3.64226	30.5012	0.544683
CGI_10020674	Ovary	SKA1_HUMAN Spindle and kinetochore-associated protein 1 OS=Homo sapiens GN=SKA1 PE=1 SV=1	63.0956	206.554	108.314	31.5337	14.6769	17.274	5.09873	6.14027	16.2375	8.67402	6.06097	36.3917	7.07569
CGI_10001109	Ovary	HEBP2_HUMAN Heme-binding protein 2 OS=Homo sapiens GN=HEBP2 PE=1 SV=1	66.632	201.764	260.486	16.9089	24.9495	20.3581	17.8772	25.7015	35.9602	30.5097	10.8795	56.5748	19.6086
CGI_10015060	Ovary	SMC2_XENLA Structural maintenance of chromosomes protein 2 OS=Xenopus laevis GN=smc2 PE=1 SV=1	56.0978	142.562	67.2177	21.7416	16.076	21.2718	11.862	11.7604	19.9783	13.9023	13.2099	36.5466	9.2281
CGI_10021865	Ovary	NA	19.5001	69.8329	38.207	2.47252	1.14777	4.066	2.05133	1.55897	5.60889	5.076	0.46481	11.9895	7.32753
CGI_10023030	Ovary	PPIL4_HUMAN Peptidyl-prolyl cis-trans isomerase-like 4 OS=Homo sapiens GN=PPIL4 PE=1 SV=1	28.4808	96.3731	61.8251	12.8882	12.6681	13.2187	7.48919	8.51808	9.28409	9.66386	15.9577	15.6699	7.24148
CGI_10009720	Ovary	NA	72.0085	192.056	68.8034	0.23035	0	0.210447	0.434342	0.146707	14.5579	0.328403	3.16758	33.3607	0.0989366
CGI_10012953	Ovary	NA	4.02874	2.08398	7.28641	1.41669	0.822054	0	0	0	1.77228	0.852074	0	0	0
CGI_10001619	Ovary	NSE2_BOVIN E3 SUMO-protein ligase NSE2 OS=Bos taurus GN=NSMCE2 PE=2 SV=1	91.6654	275.716	124.469	9.18813	16.7812	9.28871	7.52638	9.17341	28.5161	12.3208	10.2646	52.004	10.1893
CGI_10023470	Ovary	NA	2.61945	6.39768	2.66488	0.777195	0.501087	0.710043	0.85485	0.587795	0.828234	0.277006	0	0.963108	0.890158
CGI_10028698	Ovary	TAZ_SAISC Tafazzin OS=Saimiri sciureus GN=TAZ PE=3 SV=1	18.9983	41.3884	16.2992	8.0457	2.23647	5.14977	2.99781	1.72597	6.5896	3.55448	3.69826	11.5875	2.60727
CGI_10017974	Ovary	CQ053_MOUSE Uncharacterized protein C17orf53 homolog OS=Mus musculus PE=2 SV=2	50.1897	112.836	36.3699	3.15034	3.441	3.80931	1.79704	1.28984	9.93554	1.99563	3.48373	22.9016	1.39857
CGI_10013639	Ovary	ESPL1_MOUSE Separin OS=Mus musculus GN=Espl1 PE=1 SV=1	24.2877	91.1092	49.8633	7.31281	3.78308	6.54446	0.973208	0.856399	5.12924	1.23737	1.95758	16.9662	1.19008
CGI_10021569	Ovary	NA	33.6006	91.2151	38.8627	13.5256	15.854	9.12341	0.226951	0.247937	8.43209	0.482614	1.94449	17.4364	0.35864
CGI_10019828	Ovary	K1712_XENTR Uncharacterized protein KIAA1712 homolog OS=Xenopus tropicalis PE=2 SV=1	40.9965	105.077	46.6135	23.0948	16.0613	8.97908	4.40363	5.23691	15.041	8.01174	4.77657	16.1482	10.2537
CGI_10018529	Ovary	NA	20.9212	64.3584	28.729	6.66714	3.20168	5.98606	2.02298	0.549079	5.24085	1.72076	0.840373	7.72935	1.5799
CGI_10016658	Ovary	TIM_MOUSE Protein timeless homolog OS=Mus musculus GN=Timeless PE=1 SV=3	38.7853	116.025	52.2842	11.4713	8.27836	5.02499	3.45703	2.42627	9.5922	4.86881	4.7556	23.3773	3.04656
CGI_10004610	Ovary	CENPC_HUMAN Centromere protein C 1 OS=Homo sapiens GN=CENPC1 PE=1 SV=1	17.4183	68.3644	46.4708	14.2614	6.04739	11.4514	2.23013	1.7317	5.30372	2.70799	2.53761	12.3016	1.67858
CGI_10005867	Ovary	PRI2_MOUSE DNA primase large subunit OS=Mus musculus GN=Prim2 PE=1 SV=1	68.9018	263.834	136.2	12.1781	7.9676	7.39234	3.23635	3.51365	16.7231	5.81158	4.69481	34.084	2.38709
CGI_10025007	Ovary	MCAF1_CHICK Activating transcription factor 7-interacting protein 1 OS=Gallus gallus GN=ATF7IP PE=2 SV=1	111.429	314.26	142.805	36.4403	19.2389	26.9615	17.1166	16.7033	33.1702	27.6461	16.3237	60.701	23.6362
CGI_10028136	Ovary	HMGB3_MOUSE High mobility group protein B3 OS=Mus musculus GN=Hmgb3 PE=2 SV=3	459.428	1427.78	767.769	182.17	157.324	278.13	75.3449	80.1093	121.889	143.812	142.692	219.494	125.849
CGI_10019451	Ovary	RSC5_DICDI Random slug protein 5 OS=Dictyostelium discoideum GN=rsc5 PE=2 SV=1	22.9328	7.96373	10.8122	2.01606	1.43981	0.637568	3.07038	2.00008	5.82022	2.61168	0.485896	0.601602	2.29798
CGI_10027568	Ovary	SO4A1_MOUSE Solute carrier organic anion transporter family member 4A1 OS=Mus musculus GN=Slco4a1 PE=1 SV=2	1.47379	6.5543	4.27327	1.18458	1.03105	0.0760939	0.0349001	0	0.277858	0.0593724	0.0579918	0.574411	0
CGI_10020324	Ovary	MUTYH_RAT A/G-specific adenine DNA glycosylase OS=Rattus norvegicus GN=Mutyh PE=2 SV=1	2.14561	8.50727	8.30577	1.25087	2.07382	1.95907	0.393102	0.469463	0.64581	0.716517	0.279942	1.79079	0.383754
CGI_10005022	Ovary	YCP9_SCHPO Uncharacterized oxidoreductase C663.09c OS=Schizosaccharomyces pombe GN=SPCC663.09c PE=2 SV=1	13.5512	59.1579	53.3294	10.97	12.9038	7.34652	1.77832	2.98749	5.79573	2.22916	3.57704	5.87302	2.23857
CGI_10018971	Ovary	TRI56_MOUSE Tripartite motif-containing protein 56 OS=Mus musculus GN=Trim56 PE=1 SV=1	91.0021	230.374	76.3882	1.62503	1.74082	0.428255	0.274984	0.208982	19.1476	0.267317	4.40609	48.9765	0.2416
CGI_10004475	Ovary	CAF1A_DANRE Chromatin assembly factor 1 subunit A OS=Danio rerio GN=chaf1a PE=1 SV=1	214.164	806.663	390.304	15.8723	14.2148	15.0629	5.11834	5.0587	47.7757	8.72883	28.0704	112.72	4.06623
CGI_10020506	Ovary	TNKS1_HUMAN Tankyrase-1 OS=Homo sapiens GN=TNKS PE=1 SV=2	120.951	335.37	158.894	32.1018	21.9163	22.2817	34.6949	34.5376	37.0067	23.5841	42.1173	95.7261	28.9647
CGI_10017771	Ovary	UBE2C_XENLA Ubiquitin-conjugating enzyme E2 C OS=Xenopus laevis GN=ube2c PE=1 SV=1	105.161	399.363	233.076	55.2897	22.4995	89.2988	5.24648	4.37308	28.1461	9.06933	7.03052	70.3338	4.97303
CGI_10006122	Ovary	EIF3K_XENTR Eukaryotic translation initiation factor 3 subunit K OS=Xenopus tropicalis GN=eif3k PE=2 SV=1	209.742	400.04	132.521	49.2169	19.3429	43.1989	45.2054	42.5761	68.7979	44.8445	78.4269	61.143	21.4761
CGI_10021783	Ovary	INF2_HUMAN Inverted formin-2 OS=Homo sapiens GN=INF2 PE=1 SV=2	29.4481	89.3923	36.8029	2.62581	0.915627	2.43271	0.836813	1.00694	7.07358	2.17494	2.22093	22.4288	1.15957
CGI_10018132	Ovary	ADRB1_BOVIN Beta-1 adrenergic receptor OS=Bos taurus GN=ADRB1 PE=3 SV=2	4.29401	10.1425	3.55025	1.35897	0.150202	0.931164	0.427073	0.2782	0.755591	0.155688	0.506892	2.57315	0.333534
CGI_10003839	Ovary	FANCM_HUMAN Fanconi anemia group M protein OS=Homo sapiens GN=FANCM PE=1 SV=2	12.2085	25.6662	8.68547	2.33605	2.06432	4.14241	1.10385	1.10509	3.46463	1.39938	1.57848	6.66013	1.43611
CGI_10006662	Ovary	LAMA2_HUMAN Laminin subunit alpha-2 OS=Homo sapiens GN=LAMA2 PE=1 SV=4	56.5985	248.1	148.526	23.5842	10.4912	24.8767	1.9245	1.61929	13.3156	3.0109	3.94022	42.3864	1.17421
CGI_10004205	Ovary	TAZ_SAISC Tafazzin OS=Saimiri sciureus GN=TAZ PE=3 SV=1	38.3951	66.9111	19.8794	13.3426	2.21207	6.36699	6.28962	3.07285	8.54456	6.87856	5.9721	17.0992	5.21905
CGI_10020929	Ovary	NA	7.55487	2.54154	3.32836	0.61307	0.355743	0.630111	0	0.768711	2.04521	0	0.240107	0.891848	0.296231
CGI_10023986	Ovary	SLBP1_XENLA Histone RNA hairpin-binding protein OS=Xenopus laevis GN=slbp1 PE=1 SV=1	322.234	770.448	250.071	69.4047	13.9688	52.8768	4.75882	3.96435	64.684	13.7783	19.2365	179.995	6.06616
CGI_10010613	Ovary	WEE1_RAT Wee1-like protein kinase OS=Rattus norvegicus GN=Wee1 PE=1 SV=1	64.8029	174.289	60.4642	8.76562	3.27164	11.8614	2.3671	2.05143	15.0619	5.01602	2.13917	26.4429	1.90136
CGI_10014914	Ovary	LRCC1_XENLA Leucine-rich repeat and coiled-coil domain-containing protein 1 OS=Xenopus laevis GN=lrrcc1 PE=2 SV=1	18.5067	76.9647	51.999	8.78555	7.96446	12.891	3.68129	3.30637	7.30251	7.02176	4.49509	10.7867	8.08049
CGI_10006090	Ovary	NA	48.6772	131.973	53.6148	7.41841	8.45462	7.12239	8.12473	9.6757	20.4504	18.2392	2.22689	20.5065	15.5115
CGI_10018844	Ovary	POSTN_HUMAN Periostin OS=Homo sapiens GN=POSTN PE=1 SV=2	17.3649	49.7716	83.4393	1.08825	3.36786	5.21967	0.170998	2.14426	12.4796	0.072726	1.27863	7.56374	0.350557
CGI_10026896	Ovary	MTF2_MOUSE Metal-response element-binding transcription factor 2 OS=Mus musculus GN=Mtf2 PE=1 SV=2	142.045	531.52	234.092	9.91211	7.72074	9.31913	2.45322	2.03738	30.3151	4.88336	8.2999	69.0986	2.52327
CGI_10012161	Ovary	CP042_MOUSE UPF0293 protein C16orf42 homolog OS=Mus musculus PE=2 SV=1	7.66111	24.4569	12.2724	2.19368	4.5557	2.61066	1.95932	0.827247	1.92583	1.11107	4.61227	3.58311	1.71083
CGI_10000076	Ovary	NA	108.284	372.829	150.85	6.99596	7.75547	14.8101	1.3782	1.64592	16.9815	3.34945	8.01535	38.9873	1.61452
CGI_10025669	Ovary	AWH_DROME LIM/homeobox protein Awh OS=Drosophila melanogaster GN=Awh PE=1 SV=1	10.079	24.1474	8.95459	0.373078	0.216484	6.71035	1.75866	1.67069	2.10025	0.149593	0.803631	8.68362	0.0600896
CGI_10027413	Ovary	CNDH2_DANRE Condensin-2 complex subunit H2 OS=Danio rerio GN=ncaph2 PE=2 SV=1	40.6857	134.692	54.9623	4.05002	3.67369	5.8372	2.01887	1.46759	7.84254	4.77847	1.89612	19.684	2.57926
CGI_10028338	Ovary	NA	143.022	617.198	500.953	106.787	78.3975	81.7124	54.3002	48.7442	57.4691	46.6353	105.578	94.3313	57.892
CGI_10023469	Ovary	NA	3.79735	10.8182	4.63411	1.18358	0.394464	0.449162	1.45348	0.93936	1.57938	0.350459	0.133121	2.13089	1.5407
CGI_10009622	Ovary	RERE_RAT Arginine-glutamic acid dipeptide repeats protein OS=Rattus norvegicus GN=Rere PE=2 SV=2	34.1783	101.216	37.2276	2.04519	3.86793	4.98261	1.14262	2.71366	7.45452	3.88769	4.98395	11.7538	1.56163
CGI_10018221	Ovary	MIS12_CHICK Protein MIS12 homolog OS=Gallus gallus GN=MIS12 PE=2 SV=1	30.6408	87.797	36.5703	11.1387	5.82973	13.4686	9.16301	2.66029	6.55745	5.7799	3.07937	14.6152	2.8142
CGI_10017512	Ovary	NA	163.647	411.732	126.364	8.81079	6.02091	16.1807	4.21659	2.94816	33.7944	3.94532	14.2933	68.6191	3.34246
CGI_10018106	Ovary	NARFL_DANRE Cytosolic Fe-S cluster assembly factor narfl OS=Danio rerio GN=narfl PE=2 SV=1	17.8269	54.9007	27.5542	10.5535	11.1448	7.19698	3.96102	3.22532	6.17368	3.85059	5.71994	10.3805	2.83568
CGI_10005601	Ovary	NA	20.5089	68.3934	28.261	2.75965	1.17125	2.39874	1.07044	0.564937	4.97135	1.71987	1.87751	14.1005	0.69085
CGI_10020562	Ovary	NA	38.3068	83.177	26.943	3.73365	2.71875	3.91267	5.38358	6.7141	10.9901	8.33668	3.44063	25.7017	7.35779
CGI_10018251	Ovary	EBP_HUMAN 3-beta-hydroxysteroid-Delta(8),Delta(7)-isomerase OS=Homo sapiens GN=EBP PE=1 SV=3	15.0838	54.3881	27.2807	3.3346	5.703	3.36716	4.19175	3.6048	7.61133	3.37786	1.28307	7.37567	2.63831
CGI_10013284	Ovary	NA	37.2139	29.7987	95.8818	0.10966	2.29074	5.63541	0.413544	0	4.93867	9.9373	1.54613	13.7192	0.353246
CGI_10023775	Ovary	RIR1_MOUSE Ribonucleoside-diphosphate reductase large subunit OS=Mus musculus GN=Rrm1 PE=2 SV=1	79.3999	264.491	128.455	32.7527	12.0741	61.1622	11.027	6.03001	21.4437	22.2135	4.80137	56.4266	6.98035
CGI_10015063	Ovary	DBF4B_XENLA Protein DBF4 homolog B OS=Xenopus laevis GN=dbf4b PE=1 SV=1	12.5223	71.5469	42.5858	1.10085	0.982746	1.21849	0.239508	0.424716	2.86028	0.203727	0.829124	5.99512	0.0545563
CGI_10007077	Ovary	CCD49_MOUSE Coiled-coil domain-containing protein 49 OS=Mus musculus GN=Ccdc49 PE=2 SV=2	67.5754	243.191	117.185	25.44	18.9796	10.9186	12.2558	13.7709	18.594	11.5458	20.5291	31.2468	13.6883
CGI_10023374	Ovary	APEX2_BOVIN DNA-(apurinic or apyrimidinic site) lyase 2 OS=Bos taurus GN=APEX2 PE=2 SV=1	14.21	46.6785	24.055	7.59458	6.33667	5.30582	4.86697	2.80966	5.34035	5.01562	3.81033	7.60605	5.21266
CGI_10005673	Ovary	TSSC4_MOUSE Protein TSSC4 OS=Mus musculus GN=Tssc4 PE=2 SV=1	39.7844	155.178	86.3658	27.965	16.0964	8.51624	11.8876	7.292	12.8445	11.7729	11.4991	20.2643	11.1988
CGI_10017044	Ovary	NA	6.80654	1.72843	2.87242	0.179512	0	0	0.338483	0	0.598854	0	0	0.348187	0
CGI_10010709	Ovary	GPTC4_XENLA G patch domain-containing protein 4 OS=Xenopus laevis GN=gpatch4 PE=2 SV=1	33.1808	147.346	93.3839	17.8536	9.18604	9.03935	8.04294	6.2385	10.8557	7.12349	20.1158	31.8147	7.42268
CGI_10010308	Ovary	SPDLB_XENLA Protein Spindly-B OS=Xenopus laevis GN=ccdc99-B PE=2 SV=1	19.0316	69.5459	30.0793	6.29444	4.53406	2.56545	1.48358	0.933093	3.80142	1.82764	1.44511	8.68306	0.629261
CGI_10019113	Ovary	NA	197.664	549.476	179.919	34.1533	37.4497	11.1116	0.386082	0.352097	42.8967	0.394084	6.54365	100.003	0.316597
CGI_10011250	Ovary	NA	7.62256	56.7417	48.0532	1.8366	0.691273	3.16309	0.374382	0.177827	2.64948	0.597097	0.466571	6.78768	0.159898
CGI_10009149	Ovary	H1FOO_BOVIN Histone H1oo OS=Bos taurus GN=H1FOO PE=1 SV=1	6136.31	15908.9	4448.27	14.2468	5.92722	3.31535	17.1064	12.8079	1091.34	7.76043	284.776	2352.63	11.6031
CGI_10023984	Ovary	NA	26.5001	68.9291	27.2093	12.5584	2.02773	8.53013	4.94185	2.81678	6.92176	10.3338	3.59259	11.0143	13.6489
CGI_10014061	Ovary	SLD5_RAT DNA replication complex GINS protein SLD5 OS=Rattus norvegicus GN=Gins4 PE=2 SV=1	52.8841	127.651	41.3417	8.42972	9.96079	9.13661	6.50243	5.16134	11.5043	6.39138	5.76256	32.2552	4.04849
CGI_10016777	Ovary	NA	14.5183	3.95512	7.09267	1.91449	3.6775	0.271408	0.871359	0.378408	2.75292	0.31765	0.155132	0.640244	0.297724
CGI_10010869	Ovary	DPOE3_PONAB DNA polymerase epsilon subunit 3 OS=Pongo abelii GN=POLE3 PE=2 SV=1	196.543	800.979	385.59	68.7252	55.0867	36.2156	26.6311	26.4986	47.8451	28.7244	47.4451	77.5239	22.8888
CGI_10028435	Ovary	PUR1_HUMAN Amidophosphoribosyltransferase OS=Homo sapiens GN=PPAT PE=1 SV=1	27.5604	82.2216	29.1215	3.07419	5.20035	8.3543	0.540361	0.298664	5.56232	0.668559	1.14277	16.5745	0.503534
CGI_10019503	Ovary	NA	1.92163	11.0762	14.2329	0.723999	0.336088	1.48825	0	0	1.3284	0.116121	0	0	0.653018
CGI_10019769	Ovary	RBM28_MOUSE RNA-binding protein 28 OS=Mus musculus GN=Rbm28 PE=1 SV=3	27.9683	79.2554	32.04	9.88828	4.82794	6.84121	5.37026	5.02136	10.462	6.64666	7.67022	16.4486	7.05095
CGI_10006092	Ovary	NA	7.89159	3.2987	2.4669	0.539592	0.357835	0.633818	0.581394	0.110462	1.80009	0.989074	0.483038	0	0.595947
CGI_10011305	Ovary	CE045_DANRE UPF0544 protein C5orf45 homolog OS=Danio rerio GN=zgc:123335 PE=2 SV=1	23.8328	50.5353	14.4551	10.8949	6.1893	3.28885	0.287317	1.63766	4.44788	1.03867	2.56614	11.4527	0.981696
CGI_10001532	Ovary	CCD55_DANRE Coiled-coil domain-containing protein 55 OS=Danio rerio GN=ccdc55 PE=1 SV=2	16.0196	71.2465	50.9075	13.0328	12.9642	10.5983	4.72581	5.23335	6.68884	5.97228	9.19884	11.1116	5.81293
CGI_10021382	Ovary	FUCTA_DROME Glycoprotein 3-alpha-L-fucosyltransferase A OS=Drosophila melanogaster GN=FucTA PE=1 SV=2	6.11133	1.19953	3.04358	0.105115	0	0.144049	0	0	0.935109	0	0	0	0
CGI_10001224	Ovary	NA	28.434	85.7376	32.8988	9.01399	14.4168	7.16251	1.71394	0	6.31739	2.30832	3.55996	15.7208	1.26883
CGI_10009089	Ovary	AMT1_CAEEL Putative ammonium transporter 1 OS=Caenorhabditis elegans GN=amt-1 PE=2 SV=1	76.4943	219.179	70.5304	0.605983	1.28931	4.25598	2.71373	3.65439	13.814	0.526458	11.7874	50.9333	2.14725
CGI_10015985	Ovary	UBP8_ARATH Ubiquitin carboxyl-terminal hydrolase 8 OS=Arabidopsis thaliana GN=UBP8 PE=1 SV=2	101.832	331.421	128.629	40.0937	14.7261	22.1234	6.48265	5.42649	20.3622	7.75182	9.54903	62.465	5.821
CGI_10014325	Ovary	NA	41.3676	108.009	36.5651	13.6581	18.659	1.26466	5.52961	4.02606	11.1172	4.96665	9.57383	14.7176	7.71592
CGI_10023111	Ovary	EZ_DROME Histone-lysine N-methyltransferase E(z) OS=Drosophila melanogaster GN=E(z) PE=1 SV=2	84.0019	218.239	67.5846	15.6506	8.95917	8.60125	8.1039	7.15814	20.5597	9.10425	8.61308	44.1978	8.75605
CGI_10016027	Ovary	HAAF_LIMPO Hemagglutinin/amebocyte aggregation factor OS=Limulus polyphemus PE=1 SV=1	1056.5	710.36	2826.2	3.22057	64.4407	7.76158	2.094	1.5914	248.776	3.02799	23.6607	30.8028	2.7188
CGI_10024144	Ovary	EXOD1_XENLA Exonuclease domain-containing protein 1 OS=Xenopus laevis GN=exod1 PE=2 SV=1	59.5244	196.249	67.4119	3.99118	7.51393	5.46949	1.17066	0.381289	11.1695	1.84928	3.61257	30.0195	1.7428
CGI_10018043	Ovary	S22A4_MOUSE Solute carrier family 22 member 4 OS=Mus musculus GN=Slc22a4 PE=1 SV=1	18.3252	66.7533	33.6928	13.9459	14.2871	14.8278	8.25153	4.85829	5.13366	1.96681	0.715694	1.81888	3.06722
CGI_10002362	Ovary	NA	40.744	110.473	33.8494	8.19023	6.69152	4.30996	2.10029	2.44121	8.52469	1.99669	3.3873	20.4612	2.19507
CGI_10017206	Ovary	NA	7.67648	24.4947	9.33997	0.957061	1.19613	0.151333	1.11053	1.05497	2.45597	1.53501	0.807324	6.71141	0.474303
CGI_10019474	Ovary	EOMES_MOUSE Eomesodermin homolog OS=Mus musculus GN=Eomes PE=1 SV=2	24.8439	75.9829	23.3142	0.0618131	0	0	0.116553	0.442889	5.98007	0.594844	0.387342	13.5481	0
CGI_10008514	Ovary	CCNB_PATVU G2/mitotic-specific cyclin-B OS=Patella vulgata PE=2 SV=1	47.8773	196.954	77.92	0.159162	1.10828	0.109058	0.150056	0.228079	9.51317	0.212731	1.91162	31.7464	0.170903
CGI_10008556	Ovary	NA	143.108	413.443	129.918	33.4235	7.06289	16.1422	3.7943	2.74293	29.5536	7.71441	8.91901	83.6784	2.84582
CGI_10014073	Ovary	PTGR1_BOVIN Prostaglandin reductase 1 OS=Bos taurus GN=PTGR1 PE=2 SV=1	35.9443	57.8676	136.483	21.6282	17.3806	8.02386	1.42698	1.25571	12.3575	1.9804	0.748782	10.2752	2.41217
CGI_10021485	Ovary	NA	12.4671	69.5876	48.7998	10.0546	2.65449	11.5585	3.23466	3.96056	3.89473	4.89142	3.0607	12.1081	4.29805
CGI_10021006	Ovary	MPIP_DROME M-phase inducer phosphatase OS=Drosophila melanogaster GN=stg PE=1 SV=2	29.4556	97.045	37.0404	4.74739	3.09624	4.19382	5.03062	8.20857	7.59146	0.503421	16.1037	13.7742	1.21331
CGI_10019512	Ovary	NA	48.1971	101.781	30.5543	26.0777	29.8077	6.46494	4.94185	6.76026	15.0821	3.99339	2.2582	17.284	4.39015
CGI_10014834	Ovary	DAXX_MOUSE Death domain-associated protein 6 OS=Mus musculus GN=Daxx PE=1 SV=1	27.9967	36.1517	90.626	6.98457	14.2044	16.682	5.14253	4.57547	4.88203	3.52075	2.91784	9.28971	6.77121
CGI_10025875	Ovary	CJ112_HUMAN MAM and LDL-receptor class A domain-containing protein C10orf112 OS=Homo sapiens GN=C10orf112 PE=4 SV=3	48.958	184.999	68.2334	0.368911	1.26578	0.0659419	0	0.0689541	8.10652	0.205805	2.21121	40.351	0.248008
CGI_10007820	Ovary	PRAX_RAT Periaxin OS=Rattus norvegicus GN=Prx PE=1 SV=2	42.9173	158.951	70.5365	5.91763	7.94652	16.0167	8.70945	9.47384	14.1044	28.8285	2.38119	21.4104	8.91796
CGI_10011408	Ovary	SOSB2_HUMAN SOSS complex subunit B2 OS=Homo sapiens GN=OBFC2A PE=1 SV=1	10.7849	20.8662	43.4235	2.94594	4.24409	9.60553	2.29853	1.74684	3.04998	1.95515	0.954842	6.5022	1.57071
CGI_10010882	Ovary	OFD1_HUMAN Oral-facial-digital syndrome 1 protein OS=Homo sapiens GN=OFD1 PE=1 SV=1	45.1842	162.118	64.535	10.0371	7.93724	15.1857	3.93773	4.32055	11.5387	10.2996	5.41854	21.3671	11.3185
CGI_10014641	Ovary	DMDD_DROME Dystrophin, isoform D OS=Drosophila melanogaster GN=Dys PE=1 SV=1	45.2394	158.998	63.8067	14.1005	4.82957	11.6485	7.47121	8.15215	12.5906	6.9231	15.7783	25.2459	7.18761
CGI_10003869	Ovary	CIR1_CHICK Corepressor interacting with RBPJ 1 OS=Gallus gallus GN=CIR1 PE=2 SV=1	68.9391	231.685	105.167	42.0361	21.0674	22.0396	21.8211	19.6727	26.8259	20.6539	23.9506	39.2819	24.1582
CGI_10019065	Ovary	MTO1_HUMAN Protein MTO1 homolog, mitochondrial OS=Homo sapiens GN=MTO1 PE=1 SV=2	6.84323	38.1968	21.2557	1.80479	3.27837	1.77431	0.961737	1.57425	2.15964	1.32148	1.16782	5.70756	1.31442
CGI_10025327	Ovary	MOS_XENLA Serine/threonine-protein kinase mos OS=Xenopus laevis GN=mos PE=2 SV=1	99.7206	352.288	114.308	0.0910026	0	0	0	0.260813	19.7331	0.218936	6.9856	52.6887	0.351775
CGI_10018959	Ovary	GPTC3_HUMAN G patch domain-containing protein 3 OS=Homo sapiens GN=GPATCH3 PE=2 SV=1	39.1733	145.524	61.6494	19.3375	12.7588	7.16309	6.33926	6.01334	13.2623	6.61235	7.4197	20.6578	10.8773
CGI_10015527	Ovary	BRCA2_FELCA Breast cancer type 2 susceptibility protein homolog OS=Felis catus GN=BRCA2 PE=2 SV=2	10.7892	30.1025	9.80855	2.42748	1.63653	2.15332	1.58587	1.68155	2.83098	1.47819	2.88765	6.25185	0.999353
CGI_10001792	Ovary	NA	49.2702	121.109	34.4863	4.29471	3.57835	10.4127	3.11461	2.52484	9.36779	12.1868	3.10524	25.8449	20.0068
CGI_10023236	Ovary	CC45L_HUMAN CDC45-related protein OS=Homo sapiens GN=CDC45L PE=1 SV=1	81.849	274.035	88.7034	11.9026	2.89676	6.17609	2.91979	1.52348	17.0394	4.04046	4.38099	47.4284	1.93569
CGI_10007485	Ovary	NA	58.2746	158.298	46.1252	13.6642	5.7879	10.9841	2.63885	1.75023	14.0487	4.61168	4.26527	35.8809	1.77048
CGI_10020354	Ovary	ORC1_HUMAN Origin recognition complex subunit 1 OS=Homo sapiens GN=ORC1L PE=1 SV=2	37.6629	134.417	54.3195	5.94633	7.88177	9.16359	6.99531	7.14912	12.1892	7.77371	7.17113	28.4063	7.76795
CGI_10028860	Ovary	NA	32.7308	75.8832	15.9286	0	0	0	0.196105	0	7.11258	0.166808	1.62929	14.5244	0.134009
CGI_10022715	Ovary	EXOG_HUMAN Nuclease EXOG, mitochondrial OS=Homo sapiens GN=ENDOGL1 PE=1 SV=2	11.3234	31.663	10.3926	1.82748	1.65529	1.83247	2.26922	1.46907	4.23781	2.85957	2.44394	5.36019	2.35474
CGI_10011143	Ovary	KIF23_HUMAN Kinesin-like protein KIF23 OS=Homo sapiens GN=KIF23 PE=1 SV=3	71.0313	289.688	120.953	45.4525	10.3129	30.4857	3.50967	2.77483	16.6252	6.98187	3.22164	38.4031	2.45638
CGI_10007752	Ovary	TERF1_HUMAN Telomeric repeat-binding factor 1 OS=Homo sapiens GN=TERF1 PE=1 SV=3	61.0137	234.208	91.5543	16.9586	11.4805	13.0725	8.35754	7.6863	15.4829	9.63317	11.8244	27.162	6.41471
CGI_10003637	Ovary	MATN2_HUMAN Matrilin-2 OS=Homo sapiens GN=MATN2 PE=1 SV=3	5.9029	30.3398	13.2074	0.312964	0.335265	0.29692	0.151312	0.494474	1.35191	0.0128707	0.439999	4.74733	0.0310199
CGI_10006671	Ovary	GPKOW_DANRE G patch domain and KOW motifs-containing protein OS=Danio rerio GN=gpkow PE=2 SV=2	58.4385	229.533	90.8359	16.9243	13.915	9.2699	8.20307	7.67866	17.0352	7.87105	10.3892	30.7173	7.65644
CGI_10014188	Ovary	GALR2_HUMAN Galanin receptor type 2 OS=Homo sapiens GN=GALR2 PE=1 SV=1	77.2358	216.157	53.4915	0.178291	0.413823	0.366493	0.50427	0.383235	12.193	0.786381	3.84048	45.1293	0.22973
CGI_10018222	Ovary	MLL3_HUMAN Histone-lysine N-methyltransferase MLL3 OS=Homo sapiens GN=MLL3 PE=1 SV=3	26.8937	85.1502	34.4699	5.99716	8.16447	4.91923	7.9374	8.05678	12.4079	9.68808	8.71753	18.8466	10.7367
CGI_10008037	Ovary	IRK5_RAT G protein-activated inward rectifier potassium channel 4 OS=Rattus norvegicus GN=Kcnj5 PE=1 SV=2	23.4836	90.7024	35.2211	4.30518	8.59011	3.57093	7.97532	5.57402	6.1732	3.33135	1.41988	7.17848	5.30399
CGI_10015458	Ovary	PEAM3_ARATH Putative phosphoethanolamine N-methyltransferase 3 OS=Arabidopsis thaliana GN=NMT3 PE=2 SV=2	4.21415	42.7221	29.069	3.04993	3.23957	3.82541	0.146209	0.222231	0.862256	0.165821	0	0	0
CGI_10009695	Ovary	DIRC2_XENLA Disrupted in renal carcinoma protein 2 homolog OS=Xenopus laevis GN=dirc2 PE=2 SV=1	1.56609	3.73585	0.944148	0.300387	0	0.154368	0.354001	0.484259	0.438416	0	0.176468	0.7283	0.0483816
CGI_10019548	Ovary	CCD57_HUMAN Coiled-coil domain-containing protein 57 OS=Homo sapiens GN=CCDC57 PE=2 SV=1	23.9607	108.335	48.0321	4.62297	5.65621	6.92462	4.64002	4.50205	8.40852	9.80959	3.2375	10.0095	8.52725
CGI_10028928	Ovary	P20D2_MOUSE Peptidase M20 domain-containing protein 2 OS=Mus musculus GN=Pm20d2 PE=2 SV=1	32.5804	106.191	37.247	6.37976	2.26786	8.03392	4.28077	3.12975	10.0663	11.6151	2.88128	24.8603	4.96187
CGI_10018168	Ovary	NA	326.661	1125.92	331.021	0.481631	1.95631	0.0825031	1.05951	1.46662	66.1771	1.12653	16.6937	217.315	0.775736
CGI_10018884	Ovary	PR38B_MOUSE Pre-mRNA-splicing factor 38B OS=Mus musculus GN=Prpf38b PE=1 SV=1	105.318	363.829	153.892	33.7113	24.921	44.0044	35.1462	33.3999	44.0501	56.101	22.8275	58.9845	45.4998
CGI_10023242	Ovary	MIIP_HUMAN Migration and invasion-inhibitory protein OS=Homo sapiens GN=MIIP PE=1 SV=2	101.029	390.955	142.933	29.4204	15.093	29.7492	9.86874	7.86936	28.4718	15.1672	10.1248	44.4905	14.203
CGI_10024169	Ovary	KITH_HUMAN Thymidine kinase, cytosolic OS=Homo sapiens GN=TK1 PE=1 SV=2	49.6878	213.084	86.7534	22.4646	5.26684	32.6512	3.85079	2.76394	12.2065	8.27975	2.75499	25.5277	2.77765
CGI_10013655	Ovary	ZCH10_HUMAN Zinc finger CCHC domain-containing protein 10 OS=Homo sapiens GN=ZCCHC10 PE=2 SV=1	64.3018	183.628	51.1001	10.1923	3.57835	4.22545	11.3049	7.60959	17.1437	5.22011	8.18481	28.0757	12.0293
CGI_10027867	Ovary	NA	31.21	106.229	41.1226	4.47319	2.70114	21.4302	6.35446	7.36548	8.24989	17.7514	1.31037	18.4578	9.57504
CGI_10028271	Ovary	NA	19.8751	80.1659	27.8674	3.93131	4.42414	1.95907	1.04827	0.62595	3.90798	0.636904	1.80407	11.3994	0.409338
CGI_10025804	Ovary	MPIP1_HUMAN M-phase inducer phosphatase 1 OS=Homo sapiens GN=CDC25A PE=1 SV=2	23.0872	100.213	41.8566	5.6918	3.07232	4.71629	4.57578	6.955	7.94843	0.49537	15.8288	16.0893	1.25075
CGI_10002026	Ovary	LIPT_MOUSE Lipoyltransferase 1, mitochondrial OS=Mus musculus GN=Lipt1 PE=2 SV=1	5.07284	25.58	11.292	1.81815	2.38869	1.55136	1.16431	0.491584	1.88827	0.770287	1.77346	1.19769	0.663031
CGI_10007307	Ovary	DPOLM_MOUSE DNA polymerase mu OS=Mus musculus GN=Polm PE=1 SV=1	22.9883	76.9035	30.6389	7.395	3.15519	9.38892	6.15168	5.4933	8.61629	9.6368	3.19436	21.0408	10.0891
CGI_10003140	Ovary	CENPK_CHICK Centromere protein K OS=Gallus gallus GN=CENPK PE=1 SV=1	39.2694	154.723	47.9525	2.43065	1.47174	3.91025	1.59414	0.605758	6.87475	1.44074	2.15225	16.911	0.817025
CGI_10024546	Ovary	FOXN2_HUMAN Forkhead box protein N2 OS=Homo sapiens GN=FOXN2 PE=2 SV=3	196.803	825.805	268.749	0.685196	0.265063	0.586868	0.484495	0.736412	40.0971	0.412114	13.4624	129.027	0.367869
CGI_10021514	Ovary	RCC1_HUMAN Regulator of chromosome condensation OS=Homo sapiens GN=RCC1 PE=1 SV=1	187.784	891.089	318.375	14.6391	19.5923	15.5314	6.62252	5.15986	44.9963	9.42015	9.43229	76.8827	7.87214
CGI_10005715	Ovary	NEK2_HUMAN Serine/threonine-protein kinase Nek2 OS=Homo sapiens GN=NEK2 PE=1 SV=1	58.1935	173.913	60.5087	38.5093	14.6656	24.6701	9.69335	6.83098	18.9583	17.6897	5.88638	33.3947	16.6443
CGI_10028832	Ovary	NA	23.1673	116.198	56.1431	22.591	11.7559	17.187	3.78976	3.97459	7.71071	3.73937	7.05295	11.5393	2.27898
CGI_10000170	Ovary	NA	61.7912	261.158	107.916	32.0889	36.6552	21.4117	14.5721	9.63	22.6989	13.473	12.8965	30.9574	6.71078
CGI_10006159	Ovary	FOXI1_HUMAN Forkhead box protein I1 OS=Homo sapiens GN=FOXI1 PE=2 SV=3	131.718	476.458	131.04	0.238261	0	0.195907	0	0.136571	31.3963	0.687856	9.10746	70.9846	0.245603
CGI_10019642	Ovary	USE1_DANRE Vesicle transport protein USE1 OS=Danio rerio GN=use1 PE=2 SV=1	52.0539	221.884	84.2896	9.36027	11.3237	10.0286	12.3011	8.94215	15.2345	9.00764	13.2417	31.7996	11.8416
CGI_10006873	Ovary	CBY1_MOUSE Protein chibby homolog 1 OS=Mus musculus GN=Cby1 PE=2 SV=1	60.9452	243.588	86.5893	14.2305	13.307	7.997	11.7755	9.53596	18.9551	17.4054	6.8965	29.7863	16.6213
CGI_10017616	Ovary	CA055_MOUSE UPF0667 protein C1orf55 homolog OS=Mus musculus PE=1 SV=1	130.084	408.982	138.811	46.1608	27.1082	29.8668	33.6229	30.8326	46.6153	29.6034	40.187	85.9616	32.9642
CGI_10015995	Ovary	NA	24.0088	94.7198	39.269	13.3797	10.2239	5.20636	7.37124	4.89188	11.9393	9.36088	8.36691	12.2817	8.37164
CGI_10014722	Ovary	ACHA7_HUMAN Neuronal acetylcholine receptor subunit alpha-7 OS=Homo sapiens GN=CHRNA7 PE=1 SV=5	7.54274	38.1745	15.6881	1.04437	0.346292	6.23595	0.468866	0.320696	2.11531	2.63221	0.311637	3.2797	2.97974
CGI_10008730	Ovary	CENPN_RAT Centromere protein N OS=Rattus norvegicus GN=Cenpn PE=2 SV=1	50.1749	215.423	67.0566	5.1818	2.18677	3.87333	1.21124	1.47282	10.8577	1.99189	3.35443	21.5137	1.93131
CGI_10018097	Ovary	DTL_CHICK Denticleless protein homolog OS=Gallus gallus GN=DTL PE=2 SV=1	67.3815	228.871	62.2484	5.47614	3.5609	6.21966	3.81687	4.15264	16.3137	4.47697	9.24644	35.3368	5.87549
CGI_10009452	Ovary	CCNJ_XENLA Cyclin-J OS=Xenopus laevis GN=ccnj PE=2 SV=1	53.7078	210.7	70.1864	40.4158	10.6308	16.9121	0.319861	0.0607719	12.45	0.272075	2.12599	27.5564	0.655735
CGI_10006467	Ovary	WBS16_MOUSE Williams-Beuren syndrome chromosomal region 16 protein homolog OS=Mus musculus GN=Wbscr16 PE=2 SV=1	8.76843	59.8032	34.8769	6.00728	4.44209	4.37116	4.00961	3.42812	4.69973	3.96482	4.78874	8.6616	4.55523
CGI_10003878	Ovary	KTHY_HUMAN Thymidylate kinase OS=Homo sapiens GN=DTYMK PE=1 SV=4	58.932	228.441	77.5585	31.9991	11.7891	5.84685	8.42796	5.24051	17.1138	7.65766	6.6839	38.028	4.18857
CGI_10013003	Ovary	UBP44_HUMAN Ubiquitin carboxyl-terminal hydrolase 44 OS=Homo sapiens GN=USP44 PE=2 SV=1	60.8275	159.505	36.7676	9.15193	3.6303	5.47434	6.25702	5.57298	14.6661	8.47493	4.66872	36.1997	7.46216
CGI_10018482	Ovary	TTC17_HUMAN Tetratricopeptide repeat protein 17 OS=Homo sapiens GN=TTC17 PE=1 SV=1	234.573	717.968	208.467	79.6929	51.4596	38.6831	32.6823	31.2247	78.7276	31.0379	56.276	112.089	33.2304
CGI_10004972	Ovary	CTK2_XENLA Carboxy-terminal kinesin 2 OS=Xenopus laevis PE=2 SV=1	74.3952	265.946	79.2497	27.0728	9.94369	31.7475	4.64995	3.25013	18.1051	6.35154	3.21472	36.4506	2.22662
CGI_10014984	Ovary	WDR60_MOUSE WD repeat-containing protein 60 OS=Mus musculus GN=Wdr60 PE=2 SV=1	31.3121	187.604	95.4047	23.9019	10.7086	23.6697	7.93181	7.05583	14.1302	18.4683	5.13228	17.2585	20.3072
CGI_10019549	Ovary	BIRC5_PIG Baculoviral IAP repeat-containing protein 5 OS=Sus scrofa GN=BIRC5 PE=2 SV=1	27.1627	152.158	61.1087	19.5692	4.05547	8.61992	3.62402	2.00304	7.86894	2.52214	1.36861	13.5561	3.1519
CGI_10010162	Ovary	FBXL2_MOUSE F-box/LRR-repeat protein 2 OS=Mus musculus GN=Fbxl2 PE=2 SV=1	21.086	61.0554	17.7466	3.60646	3.57835	4.30091	4.51618	4.53682	8.08202	4.76875	5.95172	12.2283	7.48482
CGI_10012000	Ovary	RGAP1_HUMAN Rac GTPase-activating protein 1 OS=Homo sapiens GN=RACGAP1 PE=1 SV=1	56.8725	355.672	151.098	43.3422	11.6664	24.6002	2.48221	1.65777	15.7033	5.4384	3.37465	34.9735	2.36444
CGI_10010679	Ovary	NA	1638.42	5813.77	2018.52	1610.49	236.049	1005.66	204.01	190.835	410.822	363.231	429.532	682.367	207.673
CGI_10023985	Ovary	MPIP_DROME M-phase inducer phosphatase OS=Drosophila melanogaster GN=stg PE=1 SV=2	93.0959	344.507	131.983	86.1411	22.4877	51.0659	16.8632	15.8712	30.4219	49.3072	18.7778	41.9613	41.5594
CGI_10005885	Ovary	CKAP2_HUMAN Cytoskeleton-associated protein 2 OS=Homo sapiens GN=CKAP2 PE=1 SV=1	110.366	796.106	335.236	11.6248	7.14846	13.9031	17.8203	12.7642	28.2041	20.1461	10.4538	87.4977	16.0292
CGI_10008087	Ovary	H4_XENTR Histone H4 OS=Xenopus tropicalis GN=TGas006m08.1 PE=3 SV=1	10.9886	52.9774	15.8417	0.756022	1.75477	0	0.237589	0	2.10175	0.404189	2.17135	1.4664	0.162357
CGI_10027918	Ovary	RNF8_DANRE E3 ubiquitin-protein ligase RNF8 OS=Danio rerio GN=rnf8 PE=2 SV=1	52.9567	229.569	84.4461	35.0887	16.6087	13.7345	12.0295	11.9528	16.6453	9.43728	12.6619	25.7521	14.7468
CGI_10001111	Ovary	HOP2_XENLA Homologous-pairing protein 2 homolog OS=Xenopus laevis GN=psmc3ip PE=2 SV=1	23.7592	71.8753	19.3681	7.92801	3.92056	10.7525	3.44183	1.99107	8.3161	5.11244	2.30472	10.8329	3.37001
CGI_10009390	Ovary	IAP3_OSHV1 Putative apoptosis inhibitor ORF99 OS=Ostreid herpesvirus 1 GN=ORF99 PE=4 SV=1	1.67864	5.58885	1.2144	0.708345	0.411027	0.364017	0	0	0	0	0	0	0
CGI_10002628	Ovary	RUXG_MOUSE Small nuclear ribonucleoprotein G OS=Mus musculus GN=Snrpg PE=1 SV=1	159.893	528.966	176.659	90.5546	30.416	51.8024	34.5296	29.853	53.5245	104.281	40.2686	87.0067	40.6976
CGI_10027885	Ovary	KLDC1_HUMAN Kelch domain-containing protein 1 OS=Homo sapiens GN=KLHDC1 PE=2 SV=2	47.0359	290.786	114.772	11.4479	8.88557	13.3173	6.45494	5.22211	13.8149	9.21006	6.05493	33.914	5.50191
CGI_10015147	Ovary	PIF1_XENLA ATP-dependent DNA helicase PIF1 OS=Xenopus laevis GN=pif1 PE=2 SV=1	33.8999	100.646	21.1136	6.02379	2.06044	2.51994	2.27166	2.36246	6.31067	1.76279	3.4767	17.0544	1.79745
CGI_10008545	Ovary	NA	2.59414	5.68661	15.6393	1.94724	0.977221	0.432727	0.396936	0.0754157	0.351135	0	0	0	0.135624
CGI_10015253	Ovary	RAD51_YEAST DNA repair protein RAD51 OS=Saccharomyces cerevisiae GN=RAD51 PE=1 SV=1	15.0838	72.8512	26.2108	8.65825	2.17257	6.73431	0.441236	1.67665	4.29357	1.87659	4.39909	9.98552	1.50761
CGI_10009445	Ovary	CE037_XENLA Uncharacterized protein C5orf37 homolog OS=Xenopus laevis PE=2 SV=1	62.2163	251.22	82.7751	39.9425	15.3384	25.3201	4.91642	5.15362	18.8213	19.1792	6.79609	34.5733	12.9752
CGI_10021919	Ovary	DNMT1_PARLI DNA (cytosine-5)-methyltransferase PliMCI OS=Paracentrotus lividus GN=DNMT PE=2 SV=1	77.0705	410.863	139.718	28.5522	23.0895	14.3534	4.8697	4.86596	21.1402	8.43781	5.9939	35.4363	3.63586
CGI_10018761	Ovary	ACH1_CAEBR Acetylcholine receptor subunit alpha-type acr-16 OS=Caenorhabditis briggsae GN=acr-16 PE=3 SV=2	4.37502	34.1817	13.125	0.576922	0.510122	1.0165	0.310808	0.354311	1.37473	1.71844	0.172152	1.22559	0.0353987
CGI_10019838	Ovary	NA	74.385	280.141	81.6607	8.92707	8.403	12.7213	7.61406	10.531	24.6969	21.5637	33.2295	42.1027	25.4972
CGI_10025527	Ovary	TRUA_MOUSE tRNA pseudouridine synthase A OS=Mus musculus GN=Pus1 PE=1 SV=2	24.904	80.6544	20.3812	8.24973	8.69028	4.1743	3.76921	3.1828	6.29812	4.42748	2.93273	14.4628	2.41217
CGI_10012765	Ovary	MS18A_MOUSE Protein Mis18-alpha OS=Mus musculus GN=Mis18a PE=2 SV=1	13.8388	56.9704	17.7189	7.95995	6.13161	8.71709	0.720959	0.498104	4.17451	2.23001	0.762354	7.21404	0.492671
CGI_10005625	Ovary	LYAR_MOUSE Cell growth-regulating nucleolar protein OS=Mus musculus GN=Lyar PE=1 SV=2	48.2722	279.311	91.7432	13.4777	14.5581	8.90234	3.02706	4.28	12.3925	4.55087	8.01279	15.7141	2.59772
CGI_10008498	Ovary	PRI1_MOUSE DNA primase small subunit OS=Mus musculus GN=Prim1 PE=1 SV=1	25.2936	153.738	50.8968	5.36627	7.43196	6.21629	1.06216	0.424853	4.54967	1.61676	1.06826	13.7439	0.611228
CGI_10011283	Ovary	PBX4_MOUSE Pre-B-cell leukemia transcription factor 4 OS=Mus musculus GN=Pbx4 PE=2 SV=2	24.8929	156.786	48.271	0.232622	0.239968	0.425045	0.63357	0.370385	5.34598	0.248732	0.890809	14.1376	0.333041
CGI_10017166	Ovary	EXO1_DANRE Exonuclease 1 OS=Danio rerio GN=exo1 PE=2 SV=1	105.87	529.693	139.078	4.58056	2.7735	2.29253	0.751041	0.713469	21.2935	2.49147	5.27267	60.1062	0.718518
CGI_10004130	Ovary	ZN235_HUMAN Zinc finger protein 235 OS=Homo sapiens GN=ZNF235 PE=2 SV=3	4.31421	27.0316	10.3139	2.58949	1.82132	1.77431	1.18368	0.674677	1.5052	0.818059	2.39711	1.36981	1.21331
CGI_10025873	Ovary	NA	52.7933	261.75	67.5695	0.148913	0.345636	0	0	0.320088	9.68715	0.119419	1.86628	39.4263	0.287816
CGI_10020326	Ovary	CL048_XENLA UPF0419 protein C12orf48 homolog OS=Xenopus laevis PE=2 SV=1	59.9834	290.873	71.4698	1.06252	0.913393	2.58856	0.853322	0.620311	11.1588	0.788957	3.79141	28.4327	0.73524
CGI_10008522	Ovary	NA	29.3752	149.717	61.606	21.0989	10.7126	27.7843	11.3445	10.1569	14.4346	15.8625	9.03797	20.7817	12.9559
CGI_10027307	Ovary	EXOS5_HUMAN Exosome complex exonuclease RRP46 OS=Homo sapiens GN=EXOSC5 PE=1 SV=1	18.4029	93.2685	34.8091	13.5897	7.604	4.24012	5.83413	7.73744	10.1195	8.95203	9.12405	7.06047	6.48829
CGI_10021324	Ovary	CX039_XENTR Uncharacterized protein CXorf39 homolog OS=Xenopus tropicalis GN=TNeu080p02.1 PE=2 SV=1	33.858	163.891	57.6572	16.4095	12.6509	24.0767	7.9813	3.40672	17.0223	16.2749	6.35857	23.8431	7.09775
CGI_10008212	Ovary	SNIP1_HUMAN Smad nuclear-interacting protein 1 OS=Homo sapiens GN=SNIP1 PE=1 SV=1	121.705	546.843	157.8	58.2287	33.6749	19.0806	25.7388	18.8903	37.0158	23.8953	27.0056	60.14	25.579
CGI_10007306	Ovary	CND2_XENLA Condensin complex subunit 2 OS=Xenopus laevis GN=ncaph PE=1 SV=1	32.8787	118.151	28.6986	10.0189	8.47861	14.872	3.47735	3.27798	8.13396	6.56985	3.02797	17.0254	4.45549
CGI_10025113	Ovary	PRC1_HUMAN Protein regulator of cytokinesis 1 OS=Homo sapiens GN=PRC1 PE=1 SV=2	155.549	751.506	174.077	0.210512	0	0	0.0496169	0.263955	29.0126	0.126613	9.8111	81.408	0.372966
CGI_10003932	Ovary	DOPR2_DROME Dopamine receptor 2 OS=Drosophila melanogaster GN=DopR2 PE=2 SV=1	7.41609	5.58985	22.2908	0.447058	2.07529	5.05432	0.895644	1.3213	2.51672	4.1229	1.35693	5.20277	0.216015
CGI_10025057	Ovary	T6441_MOUSE Testis protein T6441 homolog OS=Mus musculus PE=2 SV=1	7.36115	30.5198	10.3549	4.26027	3.50472	4.65582	1.83031	1.08189	2.06888	4.84361	0.844819	4.70698	3.68278
CGI_10006996	Ovary	DPOD3_MOUSE DNA polymerase delta subunit 3 OS=Mus musculus GN=Pold3 PE=1 SV=2	80.3386	348.359	111.809	55.4805	24.7725	15.9676	23.1612	21.765	28.0206	25.9304	15.9781	54.3265	35.5606
CGI_10027960	Ovary	FAT1_HUMAN Protocadherin Fat 1 OS=Homo sapiens GN=FAT1 PE=1 SV=1	151.573	96.0594	567.334	0.573592	0.409643	0.362791	0.582373	0.126455	23.6245	0.49537	6.22094	80.6177	0.45482
CGI_10024673	Ovary	CCD75_XENTR Coiled-coil domain-containing protein 75 OS=Xenopus tropicalis GN=ccdc75 PE=2 SV=1	51.0103	179.854	45.1037	20.8773	5.55121	5.94053	14.0927	13.4234	20.2791	10.3091	21.0755	32.3761	13.033
CGI_10020208	Ovary	CDC16_HUMAN Cell division cycle protein 16 homolog OS=Homo sapiens GN=CDC16 PE=1 SV=2	15.7832	54.4286	13.8952	7.46619	5.11193	4.88945	4.11129	3.4401	5.47373	4.02694	5.58944	9.05638	2.44055
CGI_10022183	Ovary	CC47_MOUSE Coiled-coil domain-containing protein 47 OS=Mus musculus GN=Ccdc47 PE=2 SV=2	114.034	414.32	108.19	43.6339	16.7585	25.1259	34.5715	29.899	44.1905	34.4218	45.9122	74.213	30.2908
CGI_10025768	Ovary	THO4A_XENLA THO complex subunit 4-A OS=Xenopus laevis GN=thoc4-A PE=2 SV=1	134.449	627.853	180.319	70.9178	38.5667	58.6281	30.5232	31.052	42.002	40.5246	37.1	78.828	21.2996
CGI_10012866	Ovary	MCM10_XENLA Protein MCM10 homolog OS=Xenopus laevis GN=mcm10 PE=1 SV=2	8.80829	42.5045	14.433	5.89697	2.90335	4.71402	2.72363	2.60338	4.2226	3.98861	3.05604	6.72991	4.22129
CGI_10007109	Ovary	GCP5_HUMAN Gamma-tubulin complex component 5 OS=Homo sapiens GN=TUBGCP5 PE=1 SV=1	17.3214	72.6946	18.5579	4.95982	3.21125	9.65877	3.83928	2.33796	4.63724	4.29149	2.24921	10.3038	4.43993
CGI_10020777	Ovary	ZFN2B_HUMAN AN1-type zinc finger protein 2B OS=Homo sapiens GN=ZFAND2B PE=1 SV=1	106.952	462.941	112.491	14.1267	10.7858	5.1582	30.8427	22.5076	42.3212	20.6452	15.0692	77.0642	34.7284
CGI_10027486	Ovary	NA	0.908923	0.769361	3.83573	0.319619	0	0.328503	0.150666	0.114503	0.266563	0.128157	0	0	0.102958
CGI_10028059	Ovary	DCR1B_HUMAN DNA cross-link repair 1B protein OS=Homo sapiens GN=DCLRE1B PE=1 SV=1	18.0016	64.6505	14.1919	6.10105	3.49036	3.00284	4.61779	3.41707	5.80496	3.82455	4.40871	9.25037	3.7092
CGI_10001872	Ovary	PNKD_BOVIN Probable hydrolase PNKD OS=Bos taurus GN=PNKD PE=2 SV=1	16.8323	67.6771	17.5633	5.59177	3.36855	5.4401	3.86333	5.01576	5.90954	5.61388	6.88762	8.19658	5.50006
CGI_10011783	Ovary	CA050_XENLA Uncharacterized protein C1orf50 homolog OS=Xenopus laevis PE=2 SV=1	160.474	640.698	125.22	43.0083	13.4396	20.8294	14.0067	12.2279	37.6799	19.9791	20.8872	98.3457	16.7379
CGI_10025271	Ovary	GTSF1_MACFA Gametocyte-specific factor 1 OS=Macaca fascicularis GN=GTSF1 PE=2 SV=1	133.888	587.575	138.414	20.6249	13.1853	17.3832	38.7679	34.5969	41.9935	21.5355	26.344	116.258	26.7834
CGI_10010893	Ovary	NA	5.02461	36.0726	9.08754	1.17792	1.36701	0	0	0.421989	0.98239	0	0	0.856776	1.13833
CGI_10005269	Ovary	CALM_HALOK Calmodulin OS=Halichondria okadai PE=2 SV=3	148.465	781.037	162.769	2.76297	2.19875	5.84181	0.446553	1.13124	34.2357	3.03872	9.52254	124.945	4.47559
CGI_10026055	Ovary	DIM6_STRCO Actinorhodin polyketide dimerase OS=Streptomyces coelicolor GN=actVB PE=4 SV=1	35.6001	201.268	50.614	8.58563	2.79687	7.8438	5.86963	4.3169	9.71475	7.48911	4.87665	27.6575	4.20512
CGI_10028018	Ovary	UHRF1_RAT E3 ubiquitin-protein ligase UHRF1 OS=Rattus norvegicus GN=Uhrf1 PE=2 SV=2	19.094	159.479	50.2306	15.6222	5.84412	7.05779	0.755304	1.96805	6.49064	4.95617	1.3447	14.7622	2.06456
CGI_10016552	Ovary	NA	15.9662	47.4953	7.88295	5.69913	5.56082	4.17863	3.0801	1.30045	5.20721	2.91106	1.81975	5.56232	3.60155
CGI_10027892	Ovary	GKAP1_DANRE G kinase-anchoring protein 1 OS=Danio rerio GN=gkap1 PE=2 SV=1	68.8428	388.157	104.366	51.5439	21.3353	12.4926	15.3985	11.7025	24.3291	13.4636	15.2332	41.2577	14.3891
CGI_10016653	Ovary	DLL_DROME Homeotic protein distal-less OS=Drosophila melanogaster GN=Dll PE=1 SV=3	203.344	1077.54	308.111	74.3315	23.1741	130.084	82.8486	54.7049	72.1259	126.46	15.5262	97.826	119.568
CGI_10017773	Ovary	LZTR1_HUMAN Leucine-zipper-like transcriptional regulator 1 OS=Homo sapiens GN=LZTR1 PE=2 SV=2	46.1036	210.188	62.4406	38.6022	14.7392	30.6573	14.2893	15.0159	18.1253	19.6184	17.3523	26.875	14.9593
CGI_10027891	Ovary	UCPB_DICDI Mitochondrial substrate carrier family protein ucpB OS=Dictyostelium discoideum GN=ucpB PE=3 SV=1	16.7756	82.494	14.7368	0.842725	0.978006	0.34646	0.87396	1.44915	2.31936	1.89228	0.59409	9.31709	0.760104
CGI_10005935	Ovary	CE034_BOVIN Uncharacterized protein C5orf34 homolog OS=Bos taurus PE=2 SV=1	6.99199	31.0191	7.71302	2.47178	4.0069	1.77431	2.25638	2.10837	2.51958	2.58003	1.29075	3.46259	3.33659
CGI_10019950	Ovary	ZGPAT_HUMAN Zinc finger CCCH-type with G patch domain-containing protein OS=Homo sapiens GN=ZGPAT PE=1 SV=3	16.8903	130.764	45.1483	12.3266	7.54929	7.75173	9.24374	8.07206	7.31227	9.26145	14.2891	9.73735	9.99141
CGI_10006346	Ovary	FAT1_HUMAN Protocadherin Fat 1 OS=Homo sapiens GN=FAT1 PE=1 SV=1	76.7489	54.6342	366.797	0.41982	0.556815	0.123283	0.339257	0.171886	13.2049	0.192383	3.33539	50.4864	0.270472
CGI_10022764	Ovary	TPTE_HUMAN Putative tyrosine-protein phosphatase TPTE OS=Homo sapiens GN=TPTE PE=2 SV=2	3.89345	16.2166	2.57078	0.342278	0.90794	0	0.553192	0.560552	0.815604	0.313699	1.07242	1.61232	0.756053
CGI_10023460	Ovary	NA	288.517	250.797	1555.76	0	15.3515	0.635313	0.874148	0.885779	84.8551	0.148711	10.2646	108.924	0.278765
CGI_10006345	Ovary	RT29_BOVIN 28S ribosomal protein S29, mitochondrial OS=Bos taurus GN=DAP3 PE=1 SV=3	4.44736	3.51929	20.7098	0.242674	0.751012	0.77597	0.584684	0.386389	1.12439	0.237856	1.16163	2.27504	0.382175
CGI_10005926	Ovary	NA	0.920144	0.12981	3.051	0.121337	0	0	0	0	0	0	0	0	0
CGI_10027498	Ovary	LIPR2_RAT Pancreatic lipase-related protein 2 OS=Rattus norvegicus GN=Pnliprp2 PE=1 SV=1	54.7228	58.1341	344.206	0.27956	2.5955	0.574661	0.197674	0.25038	19.2935	0.0560475	2.354	16.8096	0.270163
CGI_10001156	Ovary	NA	0.720113	0.406362	3.03894	0	0	0.390395	0	0	0	0.152303	0	0.368372	0.244713
CGI_10022333	Ovary	NA	13.5745	56.4392	7.4116	0.40529	0.627134	2.22163	1.91051	1.35515	3.15479	3.5752	0.21164	5.24076	4.35185
CGI_10020702	Ovary	KALM_CHICK Anosmin-1 OS=Gallus gallus GN=KAL1 PE=2 SV=2	4.38422	4.94805	28.7805	2.69796	0.596392	2.11273	0	0.552309	0.214296	0	0	0.498386	0.165541
CGI_10020701	Ovary	NA	2.89443	8.3028	34.6085	1.14504	1.77181	0.523053	0	0.182316	0.636646	0.204057	0	0.246774	2.13114
CGI_10000262	Ovary	GCP5_MOUSE Gamma-tubulin complex component 5 OS=Mus musculus GN=Tubgcp5 PE=2 SV=2	13.6547	69.3482	10.976	3.6012	3.25056	4.52381	3.01792	1.14678	2.6697	1.28353	2.50737	6.01487	3.48015
CGI_10018269	Ovary	MOT12_XENTR Monocarboxylate transporter 12 OS=Xenopus tropicalis GN=slc16a12 PE=2 SV=1	0.786199	9.6273	2.18029	0.248817	0.192506	0.170489	0.234581	0.41598	0.0691714	0	0.0649655	0.402178	0.106868
CGI_10024923	Ovary	NA	113.344	599.065	61.2338	2.10512	0.732916	1.51454	1.29004	0.603325	21.507	0.253227	4.61699	57.0622	0.271248
CGI_10017128	Ovary	NA	1.91674	15.9331	2.13331	0.311083	0.722041	0	0.0733212	0.278613	0.129722	0.0623674	0.0609172	0.90508	0.200418
CGI_10017466	Ovary	NA	32.2442	170.173	25.8125	8.64331	5.82434	12.0358	15.7719	14.7831	14.8822	20.7942	1.52876	14.3312	16.5259
CGI_10003347	Ovary	SSPO_CHICK SCO-spondin OS=Gallus gallus GN=SSPO PE=2 SV=1	1.18885	1.04931	7.18558	0.345698	0.223921	0.36357	1.01566	0.645151	0.348658	0.593141	0.151135	0.155937	0.435078
CGI_10013202	Ovary	CALM_DICDI Calmodulin OS=Dictyostelium discoideum GN=calA PE=1 SV=3	4.39229	102.861	8.10943	0.579199	0.672177	0.595298	0	0	1.20763	0	0.11342	2.10644	0
CGI_10012057	Testis	NA	0	0	0.658357	7.92023	7.35332	8.28838	0	0	0.480399	0	0	0	0
CGI_10022004	Testis	CO6A6_HUMAN Collagen alpha-6(VI) chain OS=Homo sapiens GN=COL6A6 PE=1 SV=2	15.724	32.7515	87.0008	240.265	201.233	223.075	60.1571	57.5504	18.5072	14.3666	22.1749	0.46474	23.4398
CGI_10012311	Testis	NA	0.215099	0	0.259353	4.08448	4.74016	3.49834	0	0	0	0	0	0	0
CGI_10005963	Testis	NA	0.410643	0.579317	0	10.8301	10.0549	8.01439	0.816834	0	0	0.173701	0.339324	0.420127	0.418641
CGI_10005962	Testis	NA	0.507018	0.572223	0.916997	12.9707	9.93175	13.1938	0.50427	0	0.446085	0.214468	0.209481	1.03746	0.516893
CGI_10009684	Testis	NA	2.85842	1.25266	1.17328	23.0489	19.9547	16.6833	0.0302439	0.0459694	0.82938	0	0	0.093333	0.0206673
CGI_10004028	Testis	NA	0	0	0.523998	4.27898	3.015	3.29844	0	0	0	0	0	0	0
CGI_10018530	Testis	CCD42_NEMVE Coiled-coil domain-containing protein 42 homolog OS=Nematostella vectensis GN=v1g187067 PE=3 SV=1	5.55614	3.26972	10.9102	44.9652	63.3586	57.1448	2.68407	2.03984	3.56156	13.4299	1.04941	0.97448	9.22481
CGI_10007781	Testis	GHRA_ENT38 Glyoxylate/hydroxypyruvate reductase A OS=Enterobacter sp. (strain 638) GN=ghrA PE=3 SV=1	1.52885	0.377447	0.345637	2.41927	3.27557	2.90093	0	0	0.33628	0	0.236874	0.488801	0.064943
CGI_10026184	Testis	CC030_HUMAN Uncharacterized protein C3orf30 OS=Homo sapiens GN=C3orf30 PE=2 SV=1	10.1723	5.96104	12.7369	71.6097	59.874	72.5397	5.05858	6.50594	6.19602	51.4688	2.26305	1.80125	24.3306
CGI_10004927	Testis	CAH12_MOUSE Carbonic anhydrase 12 OS=Mus musculus GN=Ca12 PE=2 SV=1	0	0.220779	0.117934	3.92099	3.83194	2.75736	0	0.369656	0.946614	0	0	0	0.199431
CGI_10007397	Testis	CA158_MOUSE Uncharacterized protein C1orf158 homolog OS=Mus musculus PE=2 SV=1	13.0757	3.84468	19.0021	96.8853	106.667	119.688	10.9515	6.45023	10.0511	76.6772	1.76289	2.53473	51.9652
CGI_10008893	Testis	CD047_XENLA UPF0602 protein C4orf47 homolog OS=Xenopus laevis PE=2 SV=1	14.6141	17.7894	20.3058	111.332	81.4501	97.4872	6.71371	4.52367	8.57183	46.1568	1.03508	2.99031	29.892
CGI_10000580	Testis	TRIM2_MOUSE Tripartite motif-containing protein 2 OS=Mus musculus GN=Trim2 PE=1 SV=1	2.23915	0.722033	6.68529	14.6229	20.1033	18.0352	3.60564	3.06259	3.89319	2.79636	2.81945	1.90905	6.66711
CGI_10027073	Testis	NA	36.6628	28.5834	166.062	205.472	172.456	180.453	2.39896	0.911578	17.8261	3.2649	0	1.72741	70.8194
CGI_10012111	Testis	NA	2.92281	1.25287	1.25378	11.4441	8.32655	12.6154	0.0559033	0.0424853	0.717067	0	0.0464459	0.517555	0
CGI_10009050	Testis	NA	0.400708	1.46978	0.724723	4.3329	3.43406	3.0413	0.199268	0	0.705102	0.847493	0	0	0.408512
CGI_10017323	Testis	KLH13_BOVIN Kelch-like protein 13 OS=Bos taurus GN=KLHL13 PE=2 SV=1	0.590116	0.0666008	5.05183	10.0228	8.23616	12.157	0.0586918	0.223023	0.207679	0.149771	0.487627	0.784869	0.120322
CGI_10020865	Testis	PP13_ARATH Serine/threonine-protein phosphatase PP1 isozyme 3 OS=Arabidopsis thaliana GN=TOPP3 PE=2 SV=1	1.96136	2.12137	1.37952	33.7093	27.2143	41.8236	1.62561	3.08857	1.72565	1.6593	0.13506	0.167222	5.33216
CGI_10027023	Testis	CCD73_HUMAN Coiled-coil domain-containing protein 73 OS=Homo sapiens GN=CCDC73 PE=1 SV=2	0.703129	0.462907	0.706491	4.88323	7.74747	6.86138	0.116553	0	0	0	0	0.719368	0
CGI_10003076	Testis	CI117_XENTR Uncharacterized protein C9orf117 homolog OS=Xenopus tropicalis PE=2 SV=1	13.7529	8.08623	21.3431	126.668	96.5708	97.0703	13.1488	9.18805	15.613	66.7691	4.54573	2.72332	46.6755
CGI_10001641	Testis	NA	1.23193	0.115863	0.495128	9.85536	7.54116	6.23341	0.204209	0.310389	0.180646	0	0	0.210063	0.139547
CGI_10020402	Testis	CP10_LYMST Cytochrome P450 10 OS=Lymnaea stagnalis GN=CYP10 PE=2 SV=1	1.93818	3.4303	3.29295	41.5437	26.5331	29.994	0	0	3.02294	0	0.145597	0.0901336	0.359259
CGI_10003623	Testis	NA	1.21933	0	0	4.42172	7.09085	6.94089	0.303181	0	0	0	0	0	0.10359
CGI_10020806	Testis	A1CF_PONAB APOBEC1 complementation factor OS=Pongo abelii GN=A1CF PE=2 SV=1	6.2933	2.66349	2.99993	25.4175	26.8772	36.8949	0.436688	0.470154	16.1924	0.495265	0.755858	0.262038	0.373016
CGI_10011641	Testis	CB039_RAT UPF0407 protein C2orf39 homolog OS=Rattus norvegicus PE=2 SV=1	7.83878	11.8078	11.7382	63.3545	43.3409	49.7619	7.35619	5.16051	5.83997	25.2428	1.985	7.56709	15.9829
CGI_10000092	Testis	CA158_BOVIN Uncharacterized protein C1orf158 homolog OS=Bos taurus PE=2 SV=1	0	2.48345	15.7479	68.2176	78.2126	94.8191	6.21261	5.5799	9.6176	64.4947	1.2904	1.74293	27.9812
CGI_10022614	Testis	EFCB1_MOUSE EF-hand calcium-binding domain-containing protein 1 OS=Mus musculus GN=Efcab1 PE=2 SV=1	3.13818	4.35342	6.46402	46.1412	27.5345	41.6819	0.130049	0.395337	1.03539	1.76992	0.108048	0.802663	6.13199
CGI_10000189	Testis	NA	0	0.12981	13.3134	148.516	90.1215	104.257	4.57578	2.60813	3.03586	12.455	0.950422	0.235349	10.006
CGI_10023119	Testis	KLH13_BOVIN Kelch-like protein 13 OS=Bos taurus GN=KLHL13 PE=2 SV=1	2.04032	0.135454	5.42667	17.5358	11.608	13.1433	2.68579	1.95042	0.950356	1.21842	3.37193	5.95535	0.693353
CGI_10007308	Testis	NA	0.351564	2.4468	2.11947	8.31386	6.88664	5.0825	0.699318	0.442889	0.463971	0.297422	0.145253	0.89921	0.477882
CGI_10020446	Testis	ARMC4_HUMAN Armadillo repeat-containing protein 4 OS=Homo sapiens GN=ARMC4 PE=2 SV=1	4.46871	33.3225	45.0932	129.781	91.9644	153.433	6.9842	4.10151	8.93985	35.3747	1.01107	4.24535	18.3314
CGI_10017956	Testis	NA	0	0	0.527845	23.7842	13.1311	17.3253	0	0	0	0.0925895	0	0	0
CGI_10016932	Testis	TRIM2_MOUSE Tripartite motif-containing protein 2 OS=Mus musculus GN=Trim2 PE=1 SV=1	0.277585	0.574355	12.5511	12.7139	20.8437	18.4598	2.02459	1.92331	1.38394	1.80041	0.49698	1.79864	2.42115
CGI_10023933	Testis	KLHL3_HUMAN Kelch-like protein 3 OS=Homo sapiens GN=KLHL3 PE=1 SV=2	0.5675	0.106747	8.70526	31.9128	17.6783	29.7404	0.940707	0.881732	0.776686	0.533447	0.833669	1.19347	0.81426
CGI_10010579	Testis	DHGL_DROPS Glucose dehydrogenase [acceptor] OS=Drosophila pseudoobscura pseudoobscura GN=Gld PE=3 SV=4	1.21933	4.64449	3.39983	22.8322	21.2725	13.5513	5.30566	5.29946	5.36397	1.86968	1.07054	0.545778	2.95232
CGI_10001671	Testis	NA	0	0.262046	0.279955	6.00107	3.41114	4.5315	0.230927	0	0.408564	0.196428	0	2.37548	0
CGI_10006009	Testis	CCD42_NEMVE Coiled-coil domain-containing protein 42 homolog OS=Nematostella vectensis GN=v1g187067 PE=3 SV=1	3.34035	3.76994	8.81036	40.1941	22.4925	30.3327	1.45348	1.73583	3.85733	8.6544	0.690054	0.213594	6.24326
CGI_10000750	Testis	TRIM2_MOUSE Tripartite motif-containing protein 2 OS=Mus musculus GN=Trim2 PE=1 SV=1	0.0888869	0.426353	2.41142	4.59474	6.2029	3.37318	0.0442026	0.0671861	0.0391023	0	0.0367247	0.13641	0.0906181
CGI_10014629	Testis	NA	0.97427	1.47442	2.08245	15.9308	10.3013	20.455	0	0	2.37674	0	0	0.226539	0
CGI_10028682	Testis	NA	0.543036	0	0.32738	5.65708	2.99174	5.88792	0	0	0	0	0	1.38894	0
CGI_10004761	Testis	KLHL3_PONAB Kelch-like protein 3 OS=Pongo abelii GN=KLHL3 PE=2 SV=1	1.41158	8.48338	1.702	139.681	67.0534	110.045	1.75492	0.693524	1.98711	3.0452	0.87482	1.80523	1.34314
CGI_10000368	Testis	THAP4_RAT THAP domain-containing protein 4 OS=Rattus norvegicus GN=Thap4 PE=2 SV=1	1.38022	1.94715	2.21891	4.24679	3.94281	2.49419	0	0	0.202391	0	0.190084	0.235349	0
CGI_10013147	Testis	NA	0.285562	1.85315	0	3.16313	2.09765	1.85774	0	0	0	0.120792	0.117983	0	0.194083
CGI_10003289	Testis	CO6A6_HUMAN Collagen alpha-6(VI) chain OS=Homo sapiens GN=COL6A6 PE=1 SV=2	35.4408	72.3232	125.997	334.658	635.709	626.195	107.269	90.9111	34.1858	24.1556	41.5933	0.963703	38.6118
CGI_10003881	Testis	NA	1.1973	0.168909	1.08272	2.05249	3.29812	1.94727	0	0	0	0	0	0.153119	0
CGI_10021381	Testis	NA	0	0	0	8.33915	5.53018	4.00719	0	0	0	0	0	0	0
CGI_10004280	Testis	TENA_MOUSE Tenascin OS=Mus musculus GN=Tnc PE=1 SV=1	0	0	2.32211	5.43476	8.72397	4.59395	0	0	0.338886	0	0	0.0985181	0.130893
CGI_10015215	Testis	TRIM2_MOUSE Tripartite motif-containing protein 2 OS=Mus musculus GN=Trim2 PE=1 SV=1	0.400708	0	1.20787	6.02379	2.94348	4.34472	0	0	0.352551	0.338997	0	0	0.817025
CGI_10024032	Testis	NA	0.203222	0.229357	1.28642	16.1862	10.8229	7.93244	0.10106	0	1.43039	2.10608	0	0.103958	0.03453
CGI_10023854	Testis	NA	0.472093	0.266403	0.142305	4.94916	3.32336	2.55936	0.0586918	0.446045	0.623036	0.0499236	1.41412	0	0.120322
CGI_10019186	Testis	FUCL_ANGAN Fucolectin OS=Anguilla anguilla PE=1 SV=1	0	0.424833	3.63094	5.79769	7.74225	3.91815	0.599012	0.113809	0.132474	0.636904	0	0	0.716341
CGI_10023868	Testis	PEAR1_MOUSE Platelet endothelial aggregation receptor 1 OS=Mus musculus GN=Pear1 PE=1 SV=1	2.25854	0.159312	0.680801	21.8903	21.0838	11.0198	3.08865	2.34731	2.98066	4.2991	1.98293	0.288837	4.02942
CGI_10019016	Testis	NA	7.28754	4.48623	12.7809	111.125	58.3987	71.1143	5.60076	5.50836	5.82885	28.5842	4.10582	7.11695	13.0579
CGI_10023121	Testis	KLHL3_HUMAN Kelch-like protein 3 OS=Homo sapiens GN=KLHL3 PE=1 SV=2	2.51584	0.394359	8.9318	38.0045	18.0528	28.4906	2.39794	2.37703	2.12126	1.212	2.30989	5.07639	1.59115
CGI_10021527	Testis	KLHL2_MOUSE Kelch-like protein 2 OS=Mus musculus GN=Klhl2 PE=2 SV=1	0.782485	0.294372	9.55265	25.2113	21.7941	42.5623	0.875524	0.739311	0.831873	0.937803	0.48494	2.23489	1.01932
CGI_10017777	Testis	TRIM2_HUMAN Tripartite motif-containing protein 2 OS=Homo sapiens GN=TRIM2 PE=1 SV=1	0.121784	0.515422	0	2.37677	4.17474	2.37682	0.787304	0.0920515	0.696462	0.566657	0.251582	0	0.538008
CGI_10028332	Testis	NA	4.23318	4.75801	5.14594	21.4868	10.5351	22.0464	0.10353	0.0524539	0.854789	0	0.430079	0.993987	0.141496
CGI_10020538	Testis	TEX11_HUMAN Testis-expressed sequence 11 protein OS=Homo sapiens GN=TEX11 PE=1 SV=3	1.50406	0.83359	0.841985	9.53432	4.53774	6.05724	0.0267127	0	0.283566	0	0.0665809	0.247307	0
CGI_10021680	Testis	NA	0	0	0	4.87353	2.01097	4.45244	0	0	0	0	0	0	0
CGI_10010735	Testis	NA	13.4078	5.56328	15.2154	69.89	32.83	51.309	3.13768	4.47107	7.28606	1.33446	2.28101	6.05183	5.09236
CGI_10015489	Testis	NA	0	0.112156	0	3.04022	2.43328	1.29299	0	0.450684	0.349731	0.168143	0.164233	0	0
CGI_10022003	Testis	COCA1_HUMAN Collagen alpha-1(XII) chain OS=Homo sapiens GN=COL12A1 PE=1 SV=2	14.8877	39.0655	95.5875	553.034	361.347	255.248	47.0123	39.8779	18.0105	11.3355	11.2257	1.14237	16.5057
CGI_10012058	Testis	NA	0	0.30812	0.329178	12.8164	6.68483	6.5123	0.27153	0	0.720599	0	0	0	0
CGI_10013227	Testis	MEG10_MOUSE Multiple epidermal growth factor-like domains 10 OS=Mus musculus GN=Megf10 PE=1 SV=1	0.566781	0.719631	1.82237	47.5594	19.4292	42.7104	1.17439	1.21382	1.08044	1.59831	0.819603	1.15974	1.41245
CGI_10015885	Testis	NA	2.89093	1.04509	2.95921	7.06048	6.34127	3.36307	0	0.0341427	0.953811	0.0891665	0.0373257	0.046214	0.0307003
CGI_10002255	Testis	NA	0	0	0	6.25771	2.39227	5.44798	0	0.210994	0	0	0	0	0
CGI_10013114	Testis	NA	1.41965	1.40195	1.71173	24.3367	18.2496	10.7749	1.41196	2.14611	0.624519	7.50636	0.586546	0	3.37704
CGI_10023011	Testis	ROST_DROME Protein rolling stone OS=Drosophila melanogaster GN=rost PE=2 SV=2	0.68772	0.0970206	0.310954	17.0039	7.1567	11.185	1.02599	0.974663	0.302535	0.581808	0	0	1.28538
CGI_10026635	Testis	CASP8_MOUSE Caspase-8 OS=Mus musculus GN=Casp8 PE=1 SV=1	1.01924	0.215684	0.46085	2.55367	1.55979	3.31535	0.506856	0.6741	0	0.754486	0.210555	0.260694	0.346363
CGI_10023720	Testis	NA	0.112841	0.0212255	0.0226762	8.7594	3.3156	7.2594	0.11223	0	0.0496401	0	0.108784	0.30786	0
CGI_10006665	Testis	TMC3_HUMAN Transmembrane channel-like protein 3 OS=Homo sapiens GN=TMC3 PE=1 SV=2	0	0.248132	0.132545	3.07315	2.96085	5.95957	0.109333	0.415454	0.0967176	0	0	0	0.448279
CGI_10010069	Testis	CT201_HUMAN Uncharacterized protein C20orf201 OS=Homo sapiens GN=C20orf201 PE=2 SV=3	7.93624	12.8512	15.1856	65.7039	33.7956	43.3989	4.63298	3.39056	6.83068	21.3097	0.570253	1.23558	20.5202
CGI_10004685	Testis	NA	0	0	0	4.92281	2.5749	2.2804	0	0	0	0	0	0	0
CGI_10023478	Testis	CF150_HUMAN Uncharacterized protein C6orf150 OS=Homo sapiens GN=C6orf150 PE=1 SV=2	0	1.18915	1.13669	3.42235	5.703	2.64562	0.220618	0.251498	0.390325	0.0938296	0.0916478	0	0.226141
CGI_10005795	Testis	NA	1.6939	7.16905	2.2126	59.4909	22.4664	48.6707	0	0.106696	1.36614	0.119419	0.466571	0.433256	0.383754
CGI_10020440	Testis	NA	0	0	0	5.28984	3.34855	8.40245	0	0	0	0.192824	0	0	0.46473
CGI_10021252	Testis	NA	0.192588	0.543391	0.464422	6.90773	2.82939	4.38513	0.0957722	0.14557	0.169443	0	0	0	0.261786
CGI_10006648	Testis	NA	0.709825	0.100139	0	17.3165	6.51771	15.7775	0.176495	0	1.40517	0.600509	0	0	0.844259
CGI_10010673	Testis	NA	0.233276	0.0658191	0	33.7761	15.1366	17.7052	0	0	0.410482	0	0	0	0.158546
CGI_10003291	Testis	KLHL7_MOUSE Kelch-like protein 7 OS=Mus musculus GN=Klhl7 PE=2 SV=1	2.27578	0.749132	0.457332	176.859	96.5882	76.4936	0.754481	0.573389	0.667425	1.12309	0.156711	1.94028	0.386683
CGI_10008770	Testis	THEG_MOUSE Testicular haploid expressed gene protein OS=Mus musculus GN=Theg PE=1 SV=1	7.70475	5.05766	7.6784	115.327	58.9069	63.0809	0.703744	1.18851	5.25703	43.1663	0.844552	1.60871	20.9462
CGI_10021230	Testis	NA	1.21658	1.42724	1.50548	23.8952	9.25023	15.8985	0.222893	0.193593	0.309845	0.189594	0.21164	0.360302	0.391666
CGI_10025707	Testis	CNTD1_MOUSE Cyclin N-terminal domain-containing protein 1 OS=Mus musculus GN=Cntd1 PE=2 SV=1	1.22384	1.17404	1.32806	10.3286	3.89564	9.28871	0.12172	0	0.323027	0.103536	0	0.25042	0.166356
CGI_10017530	Testis	NA	3.57885	3.73383	3.11093	27.9209	10.5972	22.0191	0.496668	0.377457	1.24485	0.809732	0	0.766362	0.735368
CGI_10027074	Testis	NA	1.24219	0	2.62108	7.86263	4.5624	10.1015	0.926596	0.938925	1.91259	0	2.05291	2.54177	2.74384
CGI_10024523	Testis	TSSK5_MOUSE Testis-specific serine/threonine-protein kinase 5 OS=Mus musculus GN=Tssk5 PE=2 SV=2	0	0.0243817	0	18.9387	7.29984	11.4308	0	0.0979748	0.836313	0	0.0357028	0	0.146828
CGI_10005347	Testis	TRIM2_MOUSE Tripartite motif-containing protein 2 OS=Mus musculus GN=Trim2 PE=1 SV=1	0	0	0.939772	2.10698	5.96392	4.648	0	0	0	0.0824228	0.0805063	0	0
CGI_10012346	Testis	NA	0.224832	0.0634365	0.135544	12.9858	7.43196	5.1193	0	0	0	0	0	0	0
CGI_10008540	Testis	NA	1.49063	1.68234	0.898657	9.04202	3.64992	9.69741	0.247092	0.187785	0.218582	0.840713	0	0.254177	0
CGI_10008539	Testis	NA	3.15326	2.99262	0.691274	15.5488	5.96621	13.365	0.380142	0.613913	1.47122	2.26346	0.157916	0.342161	0.87673
CGI_10005246	Testis	NA	0.203638	0.344741	0	33.0295	25.4298	10.8191	0	0	0	0	0	0	0
CGI_10017608	Testis	TMC7_HUMAN Transmembrane channel-like protein 7 OS=Homo sapiens GN=TMC7 PE=2 SV=1	0	0.667594	0.142644	7.48821	2.60709	5.90054	0.470652	0.62595	0.208173	0.20017	0	0	0.321622
CGI_10022029	Testis	ADA10_XENLA Disintegrin and metalloproteinase domain-containing protein 10 OS=Xenopus laevis GN=adam10 PE=2 SV=1	0.794298	0.348619	0.266032	5.16727	2.05294	5.93289	0	0.166772	0.34942	0	0.0364638	0	0.119966
CGI_10014476	Testis	TSSK1_BOVIN Testis-specific serine/threonine-protein kinase 1 OS=Bos taurus GN=TSSK1B PE=2 SV=1	0.694934	0.0980383	0.73317	77.9848	75.2955	25.807	0	0	0	0	0	0.177746	0
CGI_10000624	Testis	SPO11_MOUSE Meiotic recombination protein SPO11 OS=Mus musculus GN=Spo11 PE=2 SV=2	0.209653	0	0.37918	1.10585	3.33678	2.72782	0	0	0	0	0	0	0
CGI_10019568	Testis	DSX_DROME Protein doublesex OS=Drosophila melanogaster GN=dsx PE=1 SV=1	4.08654	1.98316	2.95623	23.0637	8.40442	15.9497	0.0812891	0	1.0067	0	0	0	0
CGI_10010732	Testis	ROP1L_XENLA Ropporin-1-like protein OS=Xenopus laevis GN=ropn1l PE=2 SV=1	70.4624	77.7718	51.7761	400.079	191.673	231.753	32.2711	17.2406	32.0335	116.776	9.99909	22.6787	74.1638
CGI_10024987	Testis	NA	0.277585	0.600462	0.278913	6.75961	4.41797	2.4078	0.0460135	0	0.366338	0.117418	0.0382293	0.0473327	0
CGI_10006571	Testis	FBX47_HUMAN F-box only protein 47 OS=Homo sapiens GN=FBXO47 PE=2 SV=1	5.22444	0.846814	2.4125	30.2544	10.2067	26.7565	0.165834	0.0840202	1.07579	0.141059	0.137779	0.0568628	0.0755489
CGI_10014657	Testis	C070A_XENLA UPF0573 protein C2orf70 homolog A OS=Xenopus laevis PE=2 SV=1	0	3.3204	12.2186	59.2283	66.8351	121.572	8.45316	8.27737	8.77203	54.6187	1.48566	0.501665	27.4384
CGI_10001047	Testis	LIN41_CHICK Tripartite motif-containing protein 71 OS=Gallus gallus GN=TRIM71 PE=2 SV=1	0.804299	1.05903	8.08145	11.8788	23.5232	31.3945	2.22205	1.89136	2.71262	3.40217	0.553843	0.411437	5.43606
CGI_10014998	Testis	SEM5A_HUMAN Semaphorin-5A OS=Homo sapiens GN=SEMA5A PE=1 SV=3	3.40995	0.962121	4.69886	12.2051	4.77114	12.1482	0.484495	0	0.642888	0	0	0.498386	0
CGI_10013703	Testis	NA	0.922041	0.231249	0.18529	22.9124	13.2952	8.77543	1.32462	1.62618	1.93794	0.823379	0.253968	0.104815	0.557037
CGI_10000005	Testis	NA	0.776372	0	0	71.255	57.9805	21.8865	0	0	0	0.328403	0.641535	0.397151	0
CGI_10014630	Testis	S9A10_HUMAN Sodium/hydrogen exchanger 10 OS=Homo sapiens GN=SLC9A10 PE=2 SV=2	0.928124	0.346044	0.499587	25.4482	8.23809	19.3359	1.54948	1.76636	0.247891	0.0280425	0	0.101739	0.0112643
CGI_10002670	Testis	NA	0	0	0.658357	17.8565	10.0273	6.5123	1.08612	0	0	0.230965	0.225595	0	0
CGI_10010135	Testis	LAMA1_MOUSE Laminin subunit alpha-1 OS=Mus musculus GN=Lama1 PE=1 SV=1	4.18824	1.41448	0.879911	9.87431	4.35069	12.4537	0.157786	0.215845	0.558319	0	0.0524371	0.129848	0.194083
CGI_10017479	Testis	SCAR5_DANRE Scavenger receptor class A member 5 OS=Danio rerio GN=scara5 PE=3 SV=1	1.14225	1.82629	6.88626	12.9538	9.55598	22.7057	1.3254	1.00728	0.502487	2.5769	0	0.6817	1.81144
CGI_10024056	Testis	KARG_LIOJA Arginine kinase OS=Liolophura japonica PE=2 SV=1	0.760527	2.32466	17.3465	900.525	413.564	384.268	9.58113	10.1557	5.85487	8.52509	5.18465	10.18	10.6825
CGI_10016131	Testis	SING_DROME Protein singed OS=Drosophila melanogaster GN=sn PE=2 SV=1	0.197566	0.0557434	0.0595531	51.0367	30.3555	17.137	0	0.037333	0	0	0	0	0
CGI_10023645	Testis	NA	1.79513	0.52951	0.344327	34.1945	9.18973	26.2738	0.0811556	0.0616775	0.251262	0.0690296	0.101138	0.250442	0.055458
CGI_10012902	Testis	TTC16_HUMAN Tetratricopeptide repeat protein 16 OS=Homo sapiens GN=TTC16 PE=2 SV=2	6.26525	6.4059	5.46	60.0085	29.011	30.8046	4.04109	2.81326	4.5572	17.6854	1.56339	1.65009	11.6362
CGI_10011480	Testis	NA	0	1.09957	0	4.62507	7.1567	12.6764	0.242247	0.184103	0	0.618171	0.201266	0.996772	0.165541
CGI_10015508	Testis	S2543_DANRE Solute carrier family 25 member 43 OS=Danio rerio GN=slc25a43 PE=2 SV=1	0.304833	0.47305	0.459436	13.9083	5.03823	7.43666	0	0	0.0670496	0	0	0	0
CGI_10013043	Testis	NA	1.48639	0	0.256028	11.8163	3.63952	11.0512	0.105595	0	1.02752	0	0	0.217245	0
CGI_10013236	Testis	MIG17_CAEEL ADAM family mig-17 OS=Caenorhabditis elegans GN=mig-17 PE=1 SV=3	1.53619	0.762253	1.56483	17.7985	5.77191	14.8184	0.263425	0.140138	0.792301	2.01664	0.021886	0.0270977	2.8442
CGI_10026497	Testis	K895L_RAT Uncharacterized protein KIAA0895-like OS=Rattus norvegicus GN=Kiaa0895l PE=2 SV=1	1.63334	1.11574	2.2285	76.5404	39.7829	30.1995	1.06874	0.812219	1.92866	14.727	0.248622	0.131926	7.24485
CGI_10006032	Testis	NA	1.94854	1.09957	8.223	12.3335	33.398	29.5782	4.84495	4.05027	4.28592	3.70903	1.61013	7.47579	6.29056
CGI_10027745	Testis	DYH8_HUMAN Dynein heavy chain 8, axonemal OS=Homo sapiens GN=DNAH8 PE=1 SV=2	4.09972	1.84958	4.85308	72.0712	25.8281	87.4216	2.66524	3.12303	2.05713	1.2645	1.3145	4.48933	3.3306
CGI_10003611	Testis	NA	0	0.393069	0.559911	7.10331	2.27409	8.056	0	0	0	0	0	0	0.315611
CGI_10010734	Testis	NA	8.54009	7.6669	17.5519	90.9116	39.4457	127.531	2.31649	2.0539	3.58611	1.64202	1.44345	2.38291	2.50639
CGI_10021996	Testis	SREC2_HUMAN Scavenger receptor class F member 2 OS=Homo sapiens GN=SCARF2 PE=1 SV=3	1.72712	0.412338	1.68198	3.1885	5.69283	8.35487	1.32135	1.80756	0.759776	0.337184	0.219563	1.01943	0.677213
CGI_10023742	Testis	NA	1.32855	2.21163	1.92226	38.262	37.5727	11.0918	0.132135	0.20084	0.525999	0.505776	0.0548907	0.135923	0.225738
CGI_10026691	Testis	NA	1.20212	0.847952	3.38204	5.07266	11.2834	6.0826	1.29524	2.27159	1.76276	0	0.413893	0	2.11065
CGI_10013228	Testis	PTPRE_HUMAN Receptor-type tyrosine-protein phosphatase epsilon OS=Homo sapiens GN=PTPRE PE=1 SV=1	0.104386	0.795222	1.825	13.3797	12.9076	28.9745	2.28405	2.16979	1.46946	2.73762	0.345027	2.18934	3.97298
CGI_10018419	Testis	UBP2_CHICK Ubiquitin carboxyl-terminal hydrolase 2 OS=Gallus gallus GN=USP2 PE=2 SV=1	8.21397	6.30686	3.5719	56.9987	36.4333	22.9222	8.10249	6.87018	7.28606	11.9044	5.61908	7.43932	10.7992
CGI_10018622	Testis	HMCN1_HUMAN Hemicentin-1 OS=Homo sapiens GN=HMCN1 PE=1 SV=2	8.41896	2.42921	2.83464	148.899	43.0569	108.851	1.67467	1.45281	7.29538	1.3976	1.41761	3.73789	3.97298
CGI_10024677	Testis	NA	0	0	6.59565	30.2964	16.7427	10.3795	0	0	0	0	0	0	0
CGI_10027879	Testis	KY_MOUSE Kyphoscoliosis peptidase OS=Mus musculus GN=Ky PE=1 SV=1	8.70417	1.65052	2.4644	32.3055	14.6256	17.0029	0.508204	0.27968	10.433	1.98253	0	0.288428	9.20901
CGI_10009337	Testis	ALKJ_PSEPU Alcohol dehydrogenase [acceptor] OS=Pseudomonas putida GN=alkJ PE=3 SV=1	1.26478	0.407839	2.50535	10.5312	3.98173	7.44448	1.16807	1.50228	2.14608	1.29928	0.223954	0.739423	2.64023
CGI_10008185	Testis	PLMN_MACEU Plasminogen OS=Macropus eugenii GN=PLG PE=2 SV=1	2.83797	0.892626	3.08528	8.29453	17.999	8.52508	1.78147	1.56488	0.470729	2.36155	0.153776	1.64215	2.27665
CGI_10001505	Testis	NA	4.21083	2.77221	2.70782	158.215	64.9562	236.804	1.2564	1.69749	1.7289	0.23749	1.15984	0.574411	0.763172
CGI_10014537	Testis	SREC2_MOUSE Scavenger receptor class F member 2 OS=Mus musculus GN=Scarf2 PE=1 SV=1	0	0.283222	1.21031	3.97102	8.6025	3.80931	0.374382	0.0948409	0.993554	1.27381	0.207365	0	1.87613
CGI_10018623	Testis	NA	6.51081	4.1575	6.40422	178.129	47.407	174.999	1.87449	0.777042	2.71343	0.434851	1.27422	2.10353	0.815147
CGI_10023122	Testis	NA	0.946434	0	1.71173	14.3524	4.05547	11.288	0.470652	0.536529	1.87356	0.20017	0	0.484146	0
CGI_10023399	Testis	WAK5_ARATH Wall-associated receptor kinase 5 OS=Arabidopsis thaliana GN=WAK5 PE=2 SV=1	1.20091	0.677679	0.361997	10.3331	3.1243	6.34775	0.149301	0.0567326	0.132074	0	0.0620215	0.153581	0.0510126
CGI_10011861	Testis	NA	0	0	0.201042	4.92513	8.57364	15.9092	0	0	0	0.141059	0	0	0
CGI_10003888	Testis	NA	0.144441	0.0815086	0.348317	13.5996	3.35991	11.1194	0	0	0	0	0	0	0
CGI_10017341	Testis	NA	0	0.250348	0.267457	10.2573	4.88828	3.5275	0	0	0.260216	0	0	0	0
CGI_10012551	Testis	NA	0.253509	0	0	6.75276	2.48294	3.02357	0	0	0	0	0.209481	0.259364	0
CGI_10018023	Testis	PRPH2_CHICK Peripherin-2 OS=Gallus gallus GN=PRPH2 PE=2 SV=1	1.20862	0.227343	0.24288	41.084	10.8511	26.5004	0	0	0.177228	0	0	0.206089	0.0912712
CGI_10021250	Testis	NA	0.821286	0.463454	0	19.4941	8.54664	7.1239	0	0	0	0	0	0	0
CGI_10001309	Testis	DZIP3_HUMAN E3 ubiquitin-protein ligase DZIP3 OS=Homo sapiens GN=DZIP3 PE=1 SV=2	0.435858	0.676378	1.05106	18.2772	5.86975	20.3211	0.541869	0.90598	1.2463	3.68734	0.18008	0.222962	4.81376
CGI_10027741	Testis	DYH8_MOUSE Dynein heavy chain 8, axonemal OS=Mus musculus GN=Dnahc8 PE=2 SV=1	1.09605	0.515422	0.825971	26.1124	8.05129	31.889	0.953849	1.31173	0.522346	0.5409	0.528323	0.560684	0.838051
CGI_10007236	Testis	NA	0.438606	0.229827	0.264422	12.0302	3.60543	6.92963	0.280433	0.402566	0.275639	0.159025	0.12944	0.224368	0.447148
CGI_10013396	Testis	NA	0	1.40634	0.0939035	20.7863	14.4929	5.40434	0	0	2.26119	0	0	0	0
CGI_10023101	Testis	SCRA_LIMPO Alpha-scruin OS=Limulus polyphemus PE=2 SV=1	8.54503	1.51803	9.92148	60.5973	18.9858	41.8643	4.40674	5.7412	4.0375	3.07904	3.53048	4.53309	4.73215
CGI_10027743	Testis	DYH8_HUMAN Dynein heavy chain 8, axonemal OS=Homo sapiens GN=DNAH8 PE=1 SV=2	1.59931	0.625595	0.832698	31.021	10.2796	40.7901	1.10261	1.27754	0.751525	0.461254	0.480564	0.911094	1.18579
CGI_10005529	Testis	NA	0.711277	1.46215	0.183774	1852.97	426.944	1486.67	0.0505301	0	0.536397	0.0429812	0	0.103958	0
CGI_10026831	Testis	CJ122_HUMAN Putative uncharacterized protein C10orf122 OS=Homo sapiens GN=C10orf122 PE=2 SV=1	55.0931	1.81843	8.14682	150.892	73.5583	67.6249	9.71828	7.30712	12.2552	43.8824	1.9756	1.4889	27.6945
CGI_10013009	Testis	NA	3.46659	1.95621	3.13485	54.5508	19.0984	26.3108	1.7239	1.31013	1.27082	0.488787	0.716132	1.77333	0.785357
CGI_10025066	Testis	NA	0.560388	0.237172	0.394148	4.43381	1.94388	6.88621	0.0928919	0.17649	0.451955	0.0790144	0.154354	0.19111	0.158695
CGI_10013102	Testis	PRDM9_MOUSE Histone-lysine N-methyltransferase PRDM9 OS=Mus musculus GN=Prdm9 PE=1 SV=2	1.67581	0.425549	1.06081	27.9324	8.20668	35.1592	0.208341	0	0.294883	0.0354432	0.0692381	0.0428629	0.0284742
CGI_10003447	Testis	NA	0	0.0815086	0.261237	10.3235	2.47572	10.8062	0	0	0	0	0	0	0
CGI_10028467	Testis	NA	0.781801	0.220586	0.157108	5.8878	2.02064	6.68722	1.33914	1.47733	0.726058	0.293956	0.538351	0.710984	0.560871
CGI_10023226	Testis	NA	1.3622	2.91005	2.42457	51.3226	30.9719	14.4181	1.19353	1.39736	0.684852	0.52133	1.36682	1.16138	0.881733
CGI_10001492	Testis	DYH8_MOUSE Dynein heavy chain 8, axonemal OS=Mus musculus GN=Dnahc8 PE=2 SV=1	0.586864	0.358766	0.530703	23.01	5.9874	25.6646	0.826884	0.591449	0.473307	0.165495	0.282881	0	0.598294
CGI_10015067	Testis	NA	0	0	0.124813	6.44298	2.78813	2.24477	0	0.0782438	0	0	0.171076	0	0
CGI_10005903	Testis	WDR87_HUMAN WD repeat-containing protein 87 OS=Homo sapiens GN=WDR87 PE=2 SV=2	11.412	6.31874	10.3047	44.6667	24.7594	17.7392	1.04211	1.87976	7.97468	10.0283	1.0953	2.66059	3.7065
CGI_10014917	Testis	NECA3_HUMAN N-terminal EF-hand calcium-binding protein 3 OS=Homo sapiens GN=NECAB3 PE=1 SV=2	3.58214	3.03212	4.9461	67.8989	22.7766	37.9627	7.47023	5.45887	3.81247	5.47441	3.53292	6.56131	5.53677
CGI_10009918	Testis	MEG11_MOUSE Multiple epidermal growth factor-like domains 11 OS=Mus musculus GN=Megf11 PE=2 SV=3	0.815891	0.161143	1.67238	47.4899	18.779	75.902	0.202867	0.215845	0.466595	0.414144	0.134838	0.0834735	0.499069
CGI_10022141	Testis	S6OS1_HUMAN Protein SIX6OS1 OS=Homo sapiens GN=SIX6OS1 PE=2 SV=1	3.90357	1.23207	2.1539	93.5977	22.6804	102.512	0.723839	0.800149	2.29933	0.531742	0.601385	0.473832	1.14666
CGI_10028939	Testis	MEG11_MOUSE Multiple epidermal growth factor-like domains 11 OS=Mus musculus GN=Megf11 PE=2 SV=3	1.76882	1.67871	2.13273	7.71843	9.44963	19.7017	0.959582	1.45852	1.62698	1.36038	0.398623	3.53709	1.85792
CGI_10009140	Testis	NA	1.90441	1.22121	2.40059	3.51581	6.5707	2.44031	0	0	0.152322	0	0	0.354253	0
CGI_10006043	Testis	NA	10.8978	3.95642	5.46729	81.5808	45.9039	27.1851	4.47192	2.56332	6.43676	8.92935	0.661214	1.13054	19.6044
CGI_10022425	Testis	MEG10_MOUSE Multiple epidermal growth factor-like domains 10 OS=Mus musculus GN=Megf10 PE=1 SV=1	4.42425	1.6324	2.35949	100.213	25.2078	64.3911	2.28476	2.37947	2.69484	2.44728	1.05458	1.65389	3.1226
CGI_10011388	Testis	HEBP2_MOUSE Heme-binding protein 2 OS=Mus musculus GN=Hebp2 PE=2 SV=1	0.245979	0	0.44488	21.6676	5.42067	25.8704	0	0.464814	0	0	0.508146	0	0
CGI_10019413	Testis	ARF5_ARATH Probable ADP-ribosylation factor At2g18390 OS=Arabidopsis thaliana GN=At2g18390 PE=2 SV=1	10.6923	8.51816	7.70999	60.6561	39.2713	21.1406	6.04699	5.15022	4.42697	16.6724	2.25214	3.21743	15.8165
CGI_10023176	Testis	NA	0.266185	0.0500696	0.106983	111.598	45.4067	38.578	0	0	0	0	0	0	0
CGI_10003933	Testis	PDE6_DROYA cGMP-specific 3',5'-cyclic phosphodiesterase OS=Drosophila yakuba GN=Pde6 PE=3 SV=1	6.02276	2.75354	2.79044	139.368	38.3016	81.9908	5.65733	5.81691	5.83866	6.10956	1.5898	2.68155	7.95934
CGI_10028918	Testis	LAMA2_HUMAN Laminin subunit alpha-2 OS=Homo sapiens GN=LAMA2 PE=1 SV=4	4.174	6.85648	5.4464	72.338	16.2405	66.4597	0.199039	0.216093	0.704291	0	0.236238	1.37472	0.0388612
CGI_10018395	Testis	NETR_PANTR Neurotrypsin OS=Pan troglodytes GN=PRSS12 PE=3 SV=1	1.01924	0	1.22893	1.54564	2.49567	4.42047	0.380142	0	0	0.970053	0.105277	0.260694	0.346363
CGI_10027772	Testis	NSUN7_MOUSE Putative methyltransferase NSUN7 OS=Mus musculus GN=Nsun7 PE=2 SV=2	3.15478	2.58946	3.32836	96.893	52.1417	31.0964	2.78113	3.06201	14.9822	11.3126	0.325859	0.586844	16.1542
CGI_10013393	Testis	KLH13_MOUSE Kelch-like protein 13 OS=Mus musculus GN=Klhl13 PE=2 SV=3	0.197959	0.195491	0.0596718	39.2609	16.8439	12.771	0	0	0	0.0418682	0.0817893	0	0.0336358
CGI_10001003	Testis	KLH13_BOVIN Kelch-like protein 13 OS=Bos taurus GN=KLHL13 PE=2 SV=1	1.51824	0.116829	3.41157	29.0844	7.09707	22.4477	1.02955	2.03434	1.09291	1.40119	1.42563	2.04754	0.703549
CGI_10021600	Testis	CP073_HUMAN Uncharacterized protein C16orf73 OS=Homo sapiens GN=C16orf73 PE=2 SV=3	4.42999	2.06069	2.88725	42.7234	10.554	28.0407	0.416782	0.226247	2.00147	0.151936	0	0.183742	0.813744
CGI_10027350	Testis	DYRK4_MOUSE Dual specificity tyrosine-phosphorylation-regulated kinase 4 OS=Mus musculus GN=Dyrk4 PE=1 SV=1	11.0573	6.41737	9.02876	87.6332	38.6412	40.8232	6.71674	5.42196	8.62013	38.4537	1.4168	0.966588	16.909
CGI_10003290	Testis	KLHDB_DROGR Kelch-like protein diablo OS=Drosophila grimshawi GN=dbo PE=3 SV=1	0.331252	0.841169	0.199702	204.778	86.3814	66.8044	0.494185	0.25038	0.874327	0.560475	0	1.86396	0.225136
CGI_10017756	Testis	DHR13_BOVIN Dehydrogenase/reductase SDR family member 13 OS=Bos taurus GN=DHRS13 PE=2 SV=1	0.365351	0	0.440518	2.98703	0.894588	3.96136	0.363371	0	0	0	0	0	0.124156
CGI_10005245	Testis	NA	0.177456	0.100139	0.106983	47.0353	26.0709	11.5445	0	0	0	0	0	0	0
CGI_10012575	Testis	ZSWM2_HUMAN Zinc finger SWIM domain-containing protein 2 OS=Homo sapiens GN=ZSWIM2 PE=1 SV=1	2.92681	2.09332	1.92862	36.0281	15.9996	14.5387	1.59087	1.44054	2.36547	9.41483	0.309343	1.77576	7.58676
CGI_10008666	Testis	NA	0	0	0.251725	4.258	0.851989	4.22545	0	0	0	0.117747	0	0	0
CGI_10010571	Testis	NA	0	0.198858	0	115.709	76.3636	24.0716	0	0	0	0	0	0	0
CGI_10019766	Testis	NA	2.25046	3.04117	3.0348	60.0396	37.4853	14.5121	0.412311	0.537168	1.09421	0.601225	0.34256	4.99871	0.543385
CGI_10015850	Testis	NA	0	0	0.181547	39.6308	17.6966	11.7544	0	0	0	0	0	0.154047	0.102334
CGI_10003926	Testis	NA	0	0.721002	0.855864	3.74411	6.257	1.53927	0	0	0	0	0	0	0
CGI_10019939	Testis	SYCP2_MOUSE Synaptonemal complex protein 2 OS=Mus musculus GN=Sycp2 PE=1 SV=2	5.97138	3.19286	2.35553	41.2866	9.70243	39.6465	2.54791	2.66075	3.0809	1.79306	1.47724	2.18728	1.40292
CGI_10004331	Testis	DCST2_HUMAN DC-STAMP domain-containing protein 2 OS=Homo sapiens GN=DCST2 PE=2 SV=2	0.507018	0.174846	9.10204	67.1116	12.9665	55.6459	0.028015	0	0.148695	0.0714892	0	0	0.0765768
CGI_10013453	Testis	GBRG2_CHICK Gamma-aminobutyric acid receptor subunit gamma-2 OS=Gallus gallus GN=GABRG2 PE=2 SV=1	2.05321	2.08554	1.73295	37.3637	7.54116	37.5489	0.272278	0.310389	0.602154	0.289502	0.169662	0.210063	0.186063
CGI_10010586	Testis	PACRG_MOUSE Parkin coregulated gene protein homolog OS=Mus musculus GN=Pacrg PE=2 SV=1	68.007	96.0122	58.8514	555.149	230.424	244.612	34.4432	16.7868	28.9234	154.768	9.84982	21.3098	103.784
CGI_10018992	Testis	NA	1.93589	1.09243	1.3616	53.5237	11.0604	36.3828	0.802248	0.670661	1.13549	0.136479	0.66653	0.990299	0.383754
CGI_10024016	Testis	KELC_ANOST Ring canal kelch homolog OS=Anopheles stephensi GN=kel PE=2 SV=2	9.0491	5.94203	5.75299	85.6558	23.7688	47.8092	3.10911	2.2385	3.76366	3.75815	4.07863	5.89151	2.73965
CGI_10023621	Testis	ORCT_DROME Organic cation transporter protein OS=Drosophila melanogaster GN=Orct PE=1 SV=1	0.768368	1.01171	0.360286	2.29664	6.89847	3.05474	0.212279	0.387186	0.187785	0.0361131	0.0705468	0	0
CGI_10024012	Testis	KLHL3_HUMAN Kelch-like protein 3 OS=Homo sapiens GN=KLHL3 PE=1 SV=2	4.37167	7.37075	1.7356	170.273	58.0906	66.3604	2.12096	1.4507	3.1427	2.48064	1.85026	1.63633	1.88418
CGI_10026997	Testis	CNG3_CHICK Cyclic nucleotide-gated channel rod photoreceptor subunit alpha OS=Gallus gallus PE=2 SV=1	1.39747	0.306676	0.608466	100.248	19.6753	65.4912	0	0	0.341534	0	0	0.0794302	0
CGI_10011979	Testis	MSH4_HUMAN MutS protein homolog 4 OS=Homo sapiens GN=MSH4 PE=2 SV=2	1.34696	0.675637	2.55642	9.60461	2.62628	10.4395	0.669829	0.603325	1.00951	0.590862	0.329785	1.37807	1.03413
CGI_10006895	Testis	EPI1_CAEEL Laminin-like protein epi-1 OS=Caenorhabditis elegans GN=epi-1 PE=1 SV=1	3.55789	14.0541	4.75832	218.277	43.5587	146.015	0.0813473	0.0463667	0.899513	0.0518959	0.523788	1.96647	0.138973
CGI_10020499	Testis	NA	0.434334	0.122548	0.785539	4.42158	1.16985	2.54303	0.129594	0.164148	0.152854	0.0734889	0.14356	0.222182	0.0590391
CGI_10024654	Testis	NEK6_RAT Serine/threonine-protein kinase Nek6 OS=Rattus norvegicus GN=Nek6 PE=2 SV=1	0.958607	1.08189	0.866871	124.765	88.803	23.0396	0.556156	0.301905	0.351418	0.47307	0.26404	1.1442	0.651518
CGI_10015206	Testis	AK1BA_HUMAN Aldo-keto reductase family 1 member B10 OS=Homo sapiens GN=AKR1B10 PE=1 SV=1	1.45529	4.92735	2.75738	8.00518	27.7435	34.2633	1.03386	0.864283	2.01205	7.82672	0.171792	2.127	2.47272
CGI_10014007	Testis	BTBDG_MACFA BTB/POZ domain-containing protein 16 OS=Macaca fascicularis GN=BTBD16 PE=2 SV=1	4.89349	5.91225	1.3616	60.0286	24.2713	23.6721	2.24629	1.13809	5.29895	12.4727	0.207365	0.898605	9.16746
CGI_10024328	Testis	NA	0	0.277613	0.889759	6.61706	4.81838	1.60023	0	1.11555	1.51492	0.624292	0	0.25166	0.16718
CGI_10018058	Testis	SPERI_HUMAN Speriolin OS=Homo sapiens GN=SPATC1 PE=2 SV=2	0.674059	0.0815086	0.0870791	63.6807	21.0436	23.7006	0	0.0363925	0.0635412	0	0.0198925	0	0.130893
CGI_10008825	Testis	NA	12.1396	1.59312	3.1487	122.965	48.3891	45.7627	0.701967	0.213392	4.90567	23.8242	0.349928	0.361047	12.424
CGI_10025461	Testis	NA	0	0	0.285288	1.49764	5.21417	6.67018	0.470652	1.07306	0.208173	0.400339	0.977577	0.242073	0.643245
CGI_10026122	Testis	SYCP3_MESAU Synaptonemal complex protein 3 OS=Mesocricetus auratus GN=SYCP3 PE=2 SV=1	5.52086	3.65465	8.57692	236.159	41.3346	178.891	0.105595	0.1605	1.6814	0	0.175462	0	0
CGI_10017996	Testis	ZCPW1_MOUSE Zinc finger CW-type PWWP domain protein 1 homolog OS=Mus musculus GN=Zcwpw1 PE=2 SV=1	6.43083	2.07811	2.94913	96.6448	17.7651	77.0572	1.53066	1.35022	2.32122	1.44149	1.11275	2.38994	1.25145
CGI_10011559	Testis	FA78B_MOUSE Protein FAM78B OS=Mus musculus GN=Fam78b PE=2 SV=2	7.41609	17.8382	8.38299	201.7	102.824	54.8796	4.42554	5.74566	5.30142	12.6264	2.37464	3.604	8.50559
CGI_10001163	Testis	NA	0.877876	0.0743082	0.47632	5.88076	2.25702	2.28443	0.174624	0.0995327	0.231712	0.482741	0	0.987966	0.178995
CGI_10016906	Testis	SPD1B_XENLA Speedy protein 1-B OS=Xenopus laevis GN=spdya-B PE=1 SV=1	0.182007	0.205414	0.109726	19.8726	3.34242	20.721	0	0	0	0	0	0.18621	0
CGI_10003464	Testis	NA	0.653787	0.479614	1.02478	19.2427	7.20379	31.1905	0.45517	0.790674	0.287608	1.38275	0.216096	7.02331	0.888694
CGI_10009506	Testis	NA	0	0.380964	0.651201	3.48975	1.65304	1.17118	0.268579	0.102057	0.593972	0.456909	0	0.13814	0.183535
CGI_10003836	Testis	NA	0.200354	0	0.362362	17.2259	8.58516	4.12748	0.099634	0	0	0.254248	0	0	0
CGI_10017752	Testis	RDH11_HUMAN Retinol dehydrogenase 11 OS=Homo sapiens GN=RDH11 PE=1 SV=2	0	0.251095	1.16244	7.04116	2.17906	10.7749	0.885107	0.448442	0	0	0.0612809	0	0.151211
CGI_10013704	Testis	ADCYA_HUMAN Adenylate cyclase type 10 OS=Homo sapiens GN=ADCY10 PE=1 SV=2	1.31681	0.346771	0.873253	27.9568	10.479	9.51846	0.261935	0.265421	0.28964	2.91502	0.181353	0.17963	0.0447487
CGI_10020401	Testis	CP10_LYMST Cytochrome P450 10 OS=Lymnaea stagnalis GN=CYP10 PE=2 SV=1	1.31623	2.87817	2.57893	56.236	15.3087	25.3317	0	0	2.02659	0	0	0	0
CGI_10015262	Testis	NA	0	0.0374852	0.160188	17.9046	4.22896	9.36322	0.26427	0.15063	0.175333	0.505776	0.0548907	0	1.98649
CGI_10007110	Testis	NA	1.2119	2.36248	1.32839	8.42632	25.223	10.5121	1.36969	1.58222	0.872388	0.745643	0.819344	1.23989	1.16062
CGI_10020467	Testis	NA	0	0.0650556	0.139003	98.6629	18.0661	119.749	0	0	0	0	0	0	0.0391767
CGI_10021259	Testis	NA	0	0	0	86.643	38.6462	22.1836	0	0	0	0	0	0	0
CGI_10007321	Testis	NA	0	0.0539211	0	34.6762	14.7401	9.32443	0	0	0	0	0	0	0
CGI_10021476	Testis	KLH10_HUMAN Kelch-like protein 10 OS=Homo sapiens GN=KLHL10 PE=2 SV=1	0.170164	0.264065	0.15388	109.996	25.2078	54.428	0	0	0.0748568	0	0	0	0
CGI_10011939	Testis	PDE10_HUMAN cAMP and cAMP-inhibited cGMP 3',5'-cyclic phosphodiesterase 10A OS=Homo sapiens GN=PDE10A PE=1 SV=1	3.33235	0.335796	0.896863	170.184	51.434	65.6172	0.177551	0.404806	0.916211	0.176197	0.0491715	1.24805	0.0606653
CGI_10026125	Testis	CB065_HUMAN Uncharacterized protein C2orf65 OS=Homo sapiens GN=C2orf65 PE=2 SV=1	0.457952	0.419938	0.759234	20.804	3.22382	17.1306	0	0	0.0503645	0	0	0	0
CGI_10005929	Testis	NA	2.42379	0.683877	1.31511	53.5042	9.19898	37.0551	0	0.549615	0.426501	0	0.100142	0.123989	0
CGI_10018488	Testis	HSFY1_HUMAN Heat shock transcription factor, Y-linked OS=Homo sapiens GN=HSFY1 PE=1 SV=1	2.45372	0.25962	0.369818	31.5476	4.88158	26.9373	0	0	0.134927	0	0	0	0
CGI_10021386	Testis	NA	0.264297	0.298287	1.59336	1.6729	7.44221	7.16416	1.05146	0.998857	0.581334	0.447188	0.43679	0	0.987963
CGI_10015165	Testis	NA	0	0.194715	0	0.910026	3.37956	5.2378	0	0	0	0	0	0	0
CGI_10020549	Testis	KLH10_HUMAN Kelch-like protein 10 OS=Homo sapiens GN=KLHL10 PE=2 SV=1	0.748592	0.0528041	0.507716	81.0941	43.5333	17.248	0.232667	0.212186	0.370478	3.83941	0.0773224	0.0478676	0.413385
CGI_10026731	Testis	NA	11.8751	12.7851	7.34751	162.115	30.2247	112.832	1.55404	2.9526	2.88693	0.52875	2.32405	3.19719	2.86729
CGI_10008521	Testis	YI011_DANRE Uncharacterized protein FLJ46082 homolog OS=Danio rerio GN=si:ch211-215c18.4 PE=4 SV=1	25.0213	12.217	19.8988	422.71	169.243	155.851	15.1785	9.59045	18.6575	130.461	2.63946	2.45099	53.912
CGI_10010662	Testis	NA	0.250948	0	0	1.38986	0.921697	3.26512	0	0	0.110395	0	0	0.256744	0
CGI_10002334	Testis	SREC2_HUMAN Scavenger receptor class F member 2 OS=Homo sapiens GN=SCARF2 PE=1 SV=3	0	0.0854846	0.730615	0.878952	4.45112	4.27054	0	0.229006	0.799689	0.51263	0	0	0.411834
CGI_10013323	Testis	NA	0.17193	0	0	23.3067	10.1036	5.96534	0	0	0	0	0	0	0
CGI_10013313	Testis	NA	0	0.0529037	0	4.15384	2.29555	0.8132	0	0	0	0	0	0	0
CGI_10013990	Testis	NA	0.756027	0.225165	0.126607	118.117	55.4841	27.461	0.0835477	0.238104	0.0554307	0.0888327	0.0520603	0.0859431	0.157005
CGI_10013465	Testis	MOT13_MOUSE Monocarboxylate transporter 13 OS=Mus musculus GN=Slc16a13 PE=2 SV=1	0.323348	0.152055	0.259915	0.966483	3.56283	1.75297	0.107198	0.0407343	0.189659	0	0.133595	0.55136	0
CGI_10006712	Testis	F166B_XENTR UPF0605 protein FAM166B OS=Xenopus tropicalis GN=fam166b PE=2 SV=1	0.331252	0.467316	2.39642	220.678	85.3676	65.0086	0.247092	0.25038	1.45721	9.73826	0.273721	0	7.09177
CGI_10021448	Testis	NA	0	0	0	3.44852	2.24118	0.5671	0	0	0	0	0	0.133777	0
CGI_10016979	Testis	YQ028_BOVIN Ig-like V-type domain-containing protein ENSP00000329499 homolog OS=Bos taurus PE=2 SV=2	0	0.150424	0	30.3144	5.87433	40.6949	0	0	0.0938119	0	0	0	0.0724686
CGI_10011208	Testis	NA	0.249687	0.422698	0.150529	86.7918	17.4242	45.8881	0	0.0943643	0.21968	0	0	0	0.0848501
CGI_10013085	Testis	NA	2.11029	0.811939	0.578286	44.0692	19.4944	11.2325	0	0.217512	0.421973	0	1.18894	0	0
CGI_10016021	Testis	C1QL2_HUMAN Complement C1q-like protein 2 OS=Homo sapiens GN=C1QL2 PE=2 SV=1	0.817906	6.17318	7.02653	15.4233	31.7929	9.97676	4.06736	3.09111	1.70908	1.64337	1.35171	0.209199	1.38973
CGI_10023566	Testis	NA	13.4747	8.95029	36.0478	136.374	75.9541	267.546	41.4613	34.4803	13.8312	16.6243	17.2816	0.143603	14.7865
CGI_10024183	Testis	NA	2.17145	0.216239	0.0770057	30.5207	9.38283	12.4645	1.77856	1.78613	2.24763	0.810456	0.633289	0.784093	0.954946
CGI_10021253	Testis	NA	0.946434	0.133519	0.570576	21.0918	5.21417	9.74872	0.235326	0.357686	0	0.20017	0	0.726219	0.321622
CGI_10006950	Testis	SOX8_TETNG Transcription factor Sox-8 OS=Tetraodon nigroviridis GN=sox8 PE=2 SV=2	0.580465	0.218372	0.163307	94.0882	16.0608	56.9794	0	0.02925	0.0851175	0.0982141	0	0	0
CGI_10016132	Testis	SING_DROME Protein singed OS=Drosophila melanogaster GN=sn PE=2 SV=1	0	0.113289	0.121031	222.033	76.4394	69.4382	0	0	0.22079	0	0	0	0
CGI_10010089	Testis	DPOLN_MOUSE DNA polymerase nu OS=Mus musculus GN=Poln PE=2 SV=2	0.414558	0.434453	0.642663	13.3387	2.10266	9.43927	0	0.067146	0.156316	0	0	0.0908856	0.0201254
CGI_10017327	Testis	NA	0.176825	0	0	60.8118	24.4627	15.9131	0	0	0	0	0	0	0
CGI_10024552	Testis	NA	0.912346	0.198015	0.0423096	113.053	49.1467	26.8612	0	0	0.185239	0.0593724	0.0579918	0	0.0476982
CGI_10028817	Testis	NA	0.673479	0.781206	0.496246	118.531	54.5106	26.1259	0.148851	0.0282809	0.230433	0	0	0.229678	0
CGI_10026594	Testis	CDC20_HUMAN Cell division cycle protein 20 homolog OS=Homo sapiens GN=CDC20 PE=1 SV=2	15.2585	11.6185	13.2676	158.207	45.3845	72.9639	8.7066	5.4709	8.30439	15.6392	0.848644	4.65324	15.7551
CGI_10008535	Testis	NA	0	0.428076	1.372	2.25075	1.62528	5.1407	0.754481	0	0.417141	0.721986	0	0	0
CGI_10023027	Testis	PYGM_BOVIN Glycogen phosphorylase, muscle form OS=Bos taurus GN=PYGM PE=1 SV=3	0.117327	0.132415	0.0707325	125.18	61.3347	25.0609	0.0583453	0	0	0	0.0484749	0	0.0398705
CGI_10000748	Testis	CERK1_HUMAN Ceramide kinase OS=Homo sapiens GN=CERK PE=1 SV=1	3.4842	0.812104	1.91787	60.6277	11.406	61.3479	7.19431	7.70033	5.19798	6.0234	3.03555	3.64217	7.7991
CGI_10012486	Testis	CT152_HUMAN Uncharacterized protein C20orf152 OS=Homo sapiens GN=C20orf152 PE=2 SV=2	6.17315	5.19113	4.7797	68.5067	40.53	14.7646	3.19023	3.17931	3.78059	3.89124	2.25045	2.9721	4.68918
CGI_10013080	Testis	NA	1.75369	0.164935	2.11449	44.0924	7.1567	27.2542	0	0.441847	1.02862	0	0	0	0
CGI_10009436	Testis	TYDP1_HUMAN Tyrosyl-DNA phosphodiesterase 1 OS=Homo sapiens GN=TDP1 PE=1 SV=2	6.23786	5.82628	6.15962	40.6463	17.5122	14.11	2.24629	3.12975	1.98711	2.6386	4.5324	4.84146	2.96039
CGI_10026898	Testis	NA	0	0.424833	0.302578	72.6697	30.1088	17.414	0	0	0.22079	0.212301	0	0	0
CGI_10010524	Testis	NA	0	0	0	67.9288	29.7953	15.1728	0	0	0	0	0	0.622474	0
CGI_10015474	Testis	NA	0	0.203181	0	11.0153	2.64487	4.68474	0	0	0	0	0	0.736744	0
CGI_10010733	Testis	HORM1_XENLA HORMA domain-containing protein 1 OS=Xenopus laevis GN=hormad1 PE=2 SV=1	5.57246	3.14456	4.75924	24.0655	11.3705	47.329	1.61649	0.702	3.47279	1.86607	0.383722	1.90039	1.18354
CGI_10020055	Testis	NA	0.831208	1.19869	1.11358	7.01498	2.82677	2.50346	0.275568	0.383947	0.5688	0.820398	0.190791	0.566937	0.533547
CGI_10017393	Testis	NA	15.1824	5.32221	14.9776	323.484	100.823	123.213	12.3546	5.39013	8.09562	38.1435	0.760337	0	38.7734
CGI_10017500	Testis	CC151_BOVIN Coiled-coil domain-containing protein 151 OS=Bos taurus GN=CCDC151 PE=2 SV=1	1.29339	1.27726	1.55949	335.313	101.343	110.203	0.535992	0.366609	0.426732	0.911836	0.445317	1.43353	0.659291
CGI_10014057	Testis	ANPRA_MOUSE Atrial natriuretic peptide receptor A OS=Mus musculus GN=Npr1 PE=2 SV=2	1.14094	1.43253	1.47885	109.273	31.2192	191.623	1.10638	0.883948	1.20458	0.748051	1.57916	0.875465	1.82228
CGI_10026009	Testis	NA	0.504957	0.512908	1.27858	228.847	39.6892	119.137	0	0.648851	0.266563	0	0.208629	0	0.0343195
CGI_10025443	Testis	HETE1_PODAN Vegetative incompatibility protein HET-E-1 OS=Podospora anserina GN=HET-E1 PE=4 SV=1	7.61681	8.0591	5.99105	52.496	21.783	18.3883	3.69899	3.64325	3.97897	9.01123	2.04062	2.52655	6.83496
CGI_10015422	Testis	NA	6.67994	6.32555	8.49559	249.538	54.7824	131.065	15.7447	11.8619	20.5298	25.6626	2.07938	5.94483	24.7525
CGI_10015115	Testis	NA	9.12112	4.62517	8.84429	128.958	46.2292	53.1829	6.59759	7.71389	16.078	40.4168	0.579769	0.522058	39.5144
CGI_10022303	Testis	ANR44_CHICK Serine/threonine-protein phosphatase 6 regulatory ankyrin repeat subunit B OS=Gallus gallus GN=ANKRD44 PE=2 SV=1	0.112927	0.0637249	0.0680801	56.5573	10.9221	26.2026	0	0	0.149033	0	0	0	0
CGI_10019136	Testis	LR2BP_DANRE LRP2-binding protein OS=Danio rerio GN=lrp2bp PE=2 SV=1	8.85174	6.59348	12.8075	63.592	28.4653	19.835	2.58244	1.78418	3.63438	12.431	1.02402	5.01109	7.17921
CGI_10021367	Testis	NA	0.0815891	0.115102	0.590251	78.1744	33.4626	16.4543	0.0405735	0	0	0.138048	0	0.0834735	0.166356
CGI_10026891	Testis	LRIQ3_HUMAN Leucine-rich repeat and IQ domain-containing protein 3 OS=Homo sapiens GN=LRRIQ3 PE=2 SV=1	8.31352	3.70943	6.35237	102.362	35.2684	39.2005	4.42267	3.58034	7.31441	26.0474	1.31802	1.23627	21.2214
CGI_10002476	Testis	NA	1.84029	2.21857	3.32836	206.317	61.8561	69.4745	15.7241	10.4957	5.81413	0.353835	1.45155	0.770233	1.64872
CGI_10023514	Testis	PTPRA_MOUSE Receptor-type tyrosine-protein phosphatase alpha OS=Mus musculus GN=Ptpra PE=1 SV=2	2.26459	4.54787	1.04402	35.1324	6.03427	21.0876	0.397468	0.0503445	0.58601	0.28174	3.52242	0.545151	0.995909
CGI_10007419	Testis	NA	0.115822	0	0.418954	0.824751	7.23178	5.14885	0	0.0437727	0	0.0979852	0	0	0
CGI_10017082	Testis	CN16B_RAT Uncharacterized protein C14orf166B homolog OS=Rattus norvegicus PE=2 SV=1	0.54602	0	0.263343	99.1612	24.7339	36.2321	0.81459	0.0412714	0.19216	0.138579	0.992616	0	0.185551
CGI_10018044	Testis	NA	3.13564	1.8375	4.79865	7.95168	28.9395	15.1685	4.79791	4.1021	3.18323	5.61155	2.09277	0.37016	2.04917
CGI_10009799	Testis	MARH2_MOUSE E3 ubiquitin-protein ligase MARCH2 OS=Mus musculus GN=March2 PE=2 SV=1	1.02449	0.317967	0.308817	19.9943	3.38652	10.4417	0.0509469	0	0.0901368	0.346686	0	0.262038	0.0696296
CGI_10023335	Testis	GPDA_DROPS Glycerol-3-phosphate dehydrogenase [NAD+], cytoplasmic OS=Drosophila pseudoobscura pseudoobscura GN=Gpdh PE=3 SV=2	15.5274	26.0475	28.3383	120.173	53.4008	38.1101	5.54554	4.26784	21.113	9.31472	4.25746	5.63233	4.65302
CGI_10008351	Testis	PTPRK_MOUSE Receptor-type tyrosine-protein phosphatase kappa OS=Mus musculus GN=Ptprk PE=1 SV=1	0.943439	0.621116	0.75836	7.13276	1.15504	8.52445	0	0.356554	0.138343	0.665121	0	0.160871	0.641209
CGI_10021319	Testis	NA	0	0.415392	2.21891	21.3553	4.95668	35.5173	0	0.1391	0	0.155688	0	0.188279	1.0006
CGI_10008667	Testis	HEAT4_HUMAN HEAT repeat-containing protein 4 OS=Homo sapiens GN=HEATR4 PE=2 SV=1	7.90487	5.90517	5.67334	67.4577	22.9963	27.0189	3.46304	2.66029	4.62002	18.1518	1.74186	2.71507	12.6127
CGI_10019797	Testis	BAI2_PONAB Brain-specific angiogenesis inhibitor 2 OS=Pongo abelii GN=BAI2 PE=2 SV=2	0.193187	0.130819	0.232933	266.092	44.7016	131.042	1.97904	1.81068	0.237958	0.0817178	0.0319271	0.0592947	0
CGI_10027644	Testis	TRIM2_MOUSE Tripartite motif-containing protein 2 OS=Mus musculus GN=Trim2 PE=1 SV=1	0.161324	0.20483	1.26434	2.02097	1.38255	4.63531	0.481349	0.274361	0.141936	0.341198	0.066653	0.123787	0.904563
CGI_10028925	Testis	NA	0.224832	0	0.542176	9.9024	3.85361	3.16909	1.45348	2.29421	0.989058	1.23634	0	0.115012	0.764035
CGI_10006768	Testis	SMAG1_MOUSE Protein Smaug homolog 1 OS=Mus musculus GN=Samd4a PE=1 SV=2	20.8161	22.5881	15.7727	374.593	105.78	147.942	18.3281	19.021	19.7257	30.0341	14.4028	7.51225	34.3518
CGI_10028748	Testis	NA	0.741609	0.585889	0.62593	84.8459	14.1639	42.9388	1.10638	1.34533	1.95745	0.250959	0.122562	0.303495	1.26009
CGI_10021858	Testis	CD045_BOVIN Uncharacterized protein C4orf45 homolog OS=Bos taurus PE=2 SV=1	4.96878	1.26843	4.99254	80.9351	38.5269	17.9582	1.52962	0.536529	3.43486	10.7091	0.293273	0	10.0507
CGI_10013452	Testis	GBRG2_CHICK Gamma-aminobutyric acid receptor subunit gamma-2 OS=Gallus gallus GN=GABRG2 PE=2 SV=1	0.676024	0.476853	1.83399	24.1138	9.31102	51.309	0.16809	0.127745	0.89217	0.285957	0	0.0864547	0.0574326
CGI_10019260	Testis	NA	1.59349	0.245239	0.611331	5.61616	2.30559	1.72775	0.432232	0.218991	0.191179	0.122553	0.897774	0	0.295368
CGI_10021300	Testis	QRIC2_HUMAN Glutamine-rich protein 2 OS=Homo sapiens GN=QRICH2 PE=1 SV=1	9.65592	8.11654	6.45796	133.922	53.1972	40.0787	3.80142	4.44754	11.9025	16.4654	1.22593	3.26725	30.0447
CGI_10008180	Testis	NA	0.517581	1.28512	0.37444	170.493	68.436	35.6919	0.257388	0.352097	0.0455379	0.218936	0.171076	0.370674	0.0351775
CGI_10002900	Testis	CCD65_BOVIN Coiled-coil domain-containing protein 65 OS=Bos taurus GN=CCDC65 PE=2 SV=1	23.6608	25.4798	13.67	154.938	56.2455	57.9365	4.11821	6.11047	10.0183	50.3343	6.43571	8.52299	10.9553
CGI_10017957	Testis	NA	0.229505	0.0323775	0.345903	49.2398	10.8177	18.7876	0	0	0	0.04854	0	0	0
CGI_10017984	Testis	NA	0.658116	2.13542	0.793516	22.9977	4.43147	11.4171	0.654549	0.994888	0.579025	0.139191	0.271909	1.51496	0.447289
CGI_10014677	Testis	TTLL3_HUMAN Tubulin monoglycylase TTLL3 OS=Homo sapiens GN=TTLL3 PE=1 SV=2	10.4485	5.09995	6.75889	110.568	41.7841	40.809	7.92668	5.96646	10.4174	32.3091	1.11862	0.877817	39.0964
CGI_10004347	Testis	NA	0	0.196535	0	1.34718	4.83245	1.5105	0.115464	0	0	0	0	0	0
CGI_10004770	Testis	TSN11_RAT Tetraspanin-11 OS=Rattus norvegicus GN=Tspan11 PE=2 SV=1	0.746063	0.252603	0.179911	60.4848	11.5088	26.0474	0.593615	0.789487	0.656402	0.126233	0.184947	0	0.101412
CGI_10014056	Testis	NA	3.55465	2.0168	1.84017	69.7813	18.5429	122.914	2.47861	2.32176	2.90649	8.61306	0.574687	0.691772	8.54763
CGI_10024172	Testis	CNRP1_BOVIN CB1 cannabinoid receptor-interacting protein 1 OS=Bos taurus GN=CNRIP1 PE=2 SV=1	3.98729	3.37506	1.84909	11.9719	22.5304	5.98606	4.11821	3.24567	3.23825	2.98401	0.126723	0.627597	3.43957
CGI_10018758	Testis	ACH2_DROME Acetylcholine receptor subunit alpha-like 2 OS=Drosophila melanogaster GN=nAcRalpha-96Ab PE=1 SV=1	0.920144	0.201927	0.184909	122.361	18.2746	61.3016	0.406736	0.34775	0.179903	0.0864931	0	0.0522997	0
CGI_10007431	Testis	NA	5.79584	7.04127	7.18078	214.517	52.5829	81.2445	4.16849	4.38085	4.86049	7.66556	2.00541	5.64384	6.15832
CGI_10002409	Testis	NA	0	0	0.219452	3.31209	0.445656	1.97342	0	0.0687857	0	0.384942	0.0751982	0	0
CGI_10005530	Testis	NA	0	0.477937	0.3404	701.531	104.382	345.287	0	0	0	0	0	0	0
CGI_10010156	Testis	NA	0.696558	0.0218372	0	15.962	5.68523	3.94408	0.384879	0.02925	0.408564	0.261904	0.0959304	0.316731	0.157805
CGI_10007343	Testis	PCGF3_XENTR Polycomb group RING finger protein 3 OS=Xenopus tropicalis GN=pcgf3 PE=2 SV=1	5.54654	3.6255	7.5515	47.6634	23.1445	13.0301	5.3326	4.22735	3.49731	5.80678	3.43743	9.50503	4.00532
CGI_10018368	Testis	CHST1_HUMAN Carbohydrate sulfotransferase 1 OS=Homo sapiens GN=CHST1 PE=1 SV=1	0	0.0720179	0	3.72487	0.624986	1.75277	0.0846207	0.25724	0	0	0	0	0
CGI_10026421	Testis	NA	0.245979	0.138807	0.148293	89.6547	35.2344	17.8693	0	0.185926	0	0	0	0	0
CGI_10025990	Testis	NA	0.518481	0.365725	0.312576	147.453	55.9654	31.2941	0.17189	0.130633	0.190071	0.0731055	0	4.37626	0.117462
CGI_10021267	Testis	TNNC2_CHICK Troponin C, skeletal muscle OS=Gallus gallus GN=TNNC2 PE=1 SV=3	0.460926	0.234091	0.611331	95.8151	35.5512	20.8901	0.458427	0.104519	0.405532	0.0779882	0.15235	1.3204	0.469903
CGI_10007724	Testis	DCST1_MOUSE DC-STAMP domain-containing protein 1 OS=Mus musculus GN=Dcst1 PE=2 SV=1	0.900894	1.50558	0.208893	26.4098	2.54527	27.2002	1.61971	1.23095	0.945054	0.556958	0.028632	0.38995	2.26078
CGI_10001974	Testis	NA	0	0.109527	0	13.3774	3.16833	4.62984	0.064347	0.0489024	0	0.109468	0.374229	0	0.131915
CGI_10010844	Testis	NA	0	0	0	41.7103	15.208	8.86958	0	0	0	0	0	0	0
CGI_10020466	Testis	PPCE_MOUSE Prolyl endopeptidase OS=Mus musculus GN=Prep PE=2 SV=1	2.04196	0.640159	2.18851	106.51	13.0553	60.5166	1.2411	0.685973	0.99809	1.15166	0.18748	0.9285	2.54434
CGI_10016120	Testis	RFX4_HUMAN Transcription factor RFX4 OS=Homo sapiens GN=RFX4 PE=1 SV=1	1.18304	2.28095	1.72361	76.1302	21.1222	22.6615	0	0.0372589	0.563802	0	0	0.100864	0.100507
CGI_10026024	Testis	NA	0	0.272752	0.233115	4.53809	1.6569	1.04814	0	0	0	0	0	0.197803	0
CGI_10025512	Testis	NA	8.80753	1.31286	4.90905	107.947	47.2007	27.3877	0.495838	1.00487	11.185	24.0405	17.0275	0.510054	9.03555
CGI_10023525	Testis	NA	0.368058	0.415392	0.665672	186.567	74.3502	36.7145	1.64728	2.0865	0.971475	0.155688	4.10582	1.88279	1.12568
CGI_10010730	Testis	LRP3_HUMAN Low-density lipoprotein receptor-related protein 3 OS=Homo sapiens GN=LRP3 PE=2 SV=2	0.543036	0.0383046	0.16369	113.607	17.2856	52.5497	0.135023	0.0513074	0.0597218	0.0574257	0	0.138894	0.184537
CGI_10010677	Testis	NA	0.464372	0.196535	0	117.878	23.5937	45.0633	0.461855	0.351	0.102141	0.785713	0	1.06897	0.631222
CGI_10019831	Testis	CT152_HUMAN Uncharacterized protein C20orf152 OS=Homo sapiens GN=C20orf152 PE=2 SV=2	3.3878	0.177014	0.226934	73.7452	25.8075	18.0262	2.80787	1.35148	1.35234	0.849205	0.0777618	0.288837	4.28525
CGI_10009067	Testis	YR008_HUMAN Uncharacterized protein DKFZp781G0119 OS=Homo sapiens PE=2 SV=2	0.866647	0	0.348317	21.1803	2.82939	10.9628	0	0	0.50833	0	0	0	0
CGI_10011209	Testis	NA	0.304833	0.215023	0	50.4076	9.14346	21.3184	0	0	0.536397	0	3.40053	0.0779683	0.31077
CGI_10016763	Testis	CCD79_HUMAN Coiled-coil domain-containing protein 79 OS=Homo sapiens GN=CCDC79 PE=2 SV=2	0.589516	1.37819	1.01543	6.68545	2.47452	14.2448	0	0	0.185239	0	0	0.344646	0
CGI_10020948	Testis	KCNN3_DROME Small conductance calcium-activated potassium channel protein OS=Drosophila melanogaster GN=SK PE=2 SV=1	1.02449	0	0.231613	154.078	29.7889	59.7063	0.318418	0.387186	0.169007	0.108339	0.634921	0.458566	0.217592
CGI_10024385	Testis	NA	0.900525	0.448384	0.383223	30.6514	11.025	6.77739	0.131712	0.0200197	0.23303	0.0672212	0.262633	0.379368	0.0540038
CGI_10010523	Testis	TRPL_CAEEL Transient-receptor-potential-like protein OS=Caenorhabditis elegans GN=trp-1 PE=2 SV=3	0.391242	0.299629	0.269563	1.04658	1.02641	3.09066	0.138972	0.232355	0.319636	0.543768	0.0692771	0.0571826	0.0949673
CGI_10018560	Testis	NA	0	0	0	11.5968	54.9103	19.5474	0	0	0	0	0	0	0
CGI_10021846	Testis	MEG10_HUMAN Multiple epidermal growth factor-like domains 10 OS=Homo sapiens GN=MEGF10 PE=1 SV=1	0.158747	0.895813	1.62696	14.2767	4.27573	28.9167	0.47366	0.239981	0.209503	0.268598	0	0	0.647355
CGI_10009973	Testis	NIM1_MOUSE Serine/threonine-protein kinase NIM1 OS=Mus musculus GN=Nim1 PE=2 SV=1	7.94042	2.64775	5.29475	103.883	38.5908	29.6114	3.82903	4.09217	7.46248	17.8117	1.24268	3.44646	16.6399
CGI_10024042	Testis	NA	0	0	0	0.618131	1.14777	3.0495	0.233106	0	0	0	0	0	0
CGI_10002437	Testis	VPS4_YEAST Vacuolar protein sorting-associated protein 4 OS=Saccharomyces cerevisiae GN=VPS4 PE=1 SV=1	0.361366	0.560779	1.08928	10.7218	2.43328	3.91815	0	0.0682855	0.238453	0	0	0	0
CGI_10023319	Testis	NA	0.564634	0	0.54464	3.63349	1.93556	0.61221	0.168472	0	0.0496777	0.238839	0.0466571	0.173302	0.0767508
CGI_10021480	Testis	KARG_LIOJA Arginine kinase OS=Liolophura japonica PE=2 SV=1	0.564634	3.22607	62.6337	2827.98	769.732	798.322	4.14161	5.3348	6.95487	4.00055	7.1152	1.5886	4.17333
CGI_10025011	Testis	NHDC2_PONAB Mitochondrial sodium/hydrogen exchanger NHA2 OS=Pongo abelii GN=NHEDC2 PE=2 SV=1	0	0.486225	0	3.40865	1.05489	1.24565	0.999796	0.976916	0	0.12149	0.118665	0	0
CGI_10028410	Testis	ODF3A_XENLA Outer dense fiber protein 3 OS=Xenopus laevis GN=odf3 PE=2 SV=1	1.38571	0.670254	0.238687	192.441	50.6529	56.2355	1.18132	0.598518	0.696675	0.586154	0.245368	4.86075	0.874531
CGI_10020304	Testis	NA	0.556726	0.117811	0.419541	411.264	115.7	108.654	0	0	0.122455	0.0588734	0.0575045	0	0.0945948
CGI_10010583	Testis	NA	2.2845	1.45029	1.72156	109.414	39.5758	22.4167	0	0.129507	0.351741	0.0966337	0.0943867	0.81804	0.194083
CGI_10018705	Testis	NA	0.333475	0.188181	0	14.6875	4.08268	3.97731	0	0	0	0	0	0	0
CGI_10016781	Testis	FBX39_RAT F-box only protein 39 OS=Rattus norvegicus GN=Fbxo39 PE=2 SV=2	0.698189	0.196995	0.420917	70.156	26.7832	12.9955	0	0	0.255951	0	0	0	0
CGI_10023792	Testis	NA	0.528593	0.44743	0.531121	3.81049	1.2943	1.14627	0.175243	0	0.155023	0.0745313	0	0	0.598765
CGI_10021321	Testis	NA	0.242972	0.822659	1.39156	48.6368	6.54427	23.5783	0.181241	0.229566	0.427544	0.30833	0	0.124292	1.52751
CGI_10017883	Testis	NA	0.14518	0.092166	0	27.501	10.7978	4.84044	0.0180491	0.0411509	0.0478996	0	0.0149957	0.854064	0.0246679
CGI_10009179	Testis	NA	0.116912	0.263896	9.79712	84.1455	28.0543	19.1413	0	0	0.051431	0	0.0966076	0	0
CGI_10002618	Testis	NA	0.300047	0.0846587	0	27.19	6.97952	7.67777	0	0.136076	0	0	0.0247936	0	0.0407855
CGI_10027841	Testis	NA	0.152105	0.143056	0.122266	100.864	44.0722	14.5681	0	0.0383235	0.200738	0	0	0.0518728	0
CGI_10023821	Testis	NA	0.540085	0	0	98.5677	46.9464	12.2974	0	0.204114	0	0	0.446285	0	0
CGI_10012434	Testis	NA	0.406167	0.133701	0.0408109	66.0575	23.9516	12.4777	0	0	0.0595591	0	0	0	0
CGI_10010076	Testis	CA177_RAT Uncharacterized protein C1orf177 homolog OS=Rattus norvegicus PE=2 SV=1	15.5494	19.0665	9.09229	97.4966	34.0659	33.9726	3.19767	2.38597	7.81751	22.5509	4.97529	3.22954	19.11
CGI_10014271	Testis	NA	9.87769	28.039	53.0532	126.307	68.1611	291.117	32.7472	29.8646	12.2458	16.2065	20.0344	0	22.9883
CGI_10016749	Testis	NA	0.424682	0.599123	0.256028	336.234	49.9134	141.823	0.42238	1.284	0.560466	0.359279	0	0	0.721589
CGI_10027028	Testis	HFM1_XENTR Probable ATP-dependent DNA helicase HFM1 OS=Xenopus tropicalis GN=hfm1 PE=2 SV=1	0.469639	0.0530037	0.283131	16.1389	1.78241	8.30014	0.0467093	0	0.165279	0.0198656	0	0	0.0797976
CGI_10022357	Testis	NA	2.12082	2.00889	2.10052	4.71438	8.53132	20.5314	2.63666	1.94655	0.799689	0.897102	0	0	0.823667
CGI_10023275	Testis	NA	1.05159	0.0741771	0.158493	1.31737	9.01215	4.27575	0.130737	0.0993572	0	0.222411	0.10862	0	0.268019
CGI_10020157	Testis	ACHA2_CHICK Neuronal acetylcholine receptor subunit alpha-2 OS=Gallus gallus GN=CHRNA2 PE=2 SV=1	0	0.180398	0.220259	4.84187	1.901	0.891306	0.136264	0.0345193	0	0.0772714	0	0.186895	0.0620779
CGI_10011286	Testis	NA	0.937505	0	1.13039	41.662	12.0516	10.165	0	0	0	0	0	0	0
CGI_10025671	Testis	MORN3_XENLA MORN repeat-containing protein 3 OS=Xenopus laevis GN=morn3 PE=2 SV=1	25.2446	74.4502	40.2221	253.369	77.757	99.9285	10.7605	7.87486	14.719	66.4434	6.29118	10.659	29.0725
CGI_10019986	Testis	NA	0.82813	0.207696	0.110945	285.87	100.147	53.5752	0.411821	0.6955	0.242869	0.739516	0.456202	0.423628	0.969334
CGI_10020855	Testis	NA	0.862405	0.243329	1.07983	252.885	29.1571	118.97	0.0329896	0.225643	0.321015	0.0561224	0	0	0.0676309
CGI_10013079	Testis	TC1DB_XENLA Tctex1 domain-containing protein 1-B (Fragment) OS=Xenopus laevis GN=tctex1d1-B PE=2 SV=1	7.93828	8.87624	3.8995	234.638	33.1156	102.967	0.292417	1.00004	1.55206	4.97463	0.121474	0	0.0999123
CGI_10018908	Testis	NA	1.05719	0.596573	0	39.7778	6.90292	14.9015	0.350486	0	0.155023	0.298125	0	0	0.718518
CGI_10010065	Testis	NA	0.771549	0.740159	1.86057	133.404	25.693	45.6762	0.844104	0.233273	0.407295	1.89291	0.25502	0	0.576823
CGI_10019251	Testis	SIK2_MOUSE Serine/threonine-protein kinase SIK2 OS=Mus musculus GN=Sik2 PE=1 SV=1	0.562503	0.211615	0.169558	130.747	52.6828	19.3135	0.466212	0.31888	0.329935	0.118969	0.774683	0.527537	0.318588
CGI_10000342	Testis	NA	0	0.359474	0.256028	3.5841	1.03986	0.920932	0	0	0	0.179639	0	0	0
CGI_10021716	Testis	NA	5.27658	17.8655	11.9291	102.748	58.6786	262.698	42.2025	45.8661	4.25557	6.13795	9.99204	0	6.42533
CGI_10015849	Testis	NA	0	0	0	1.68313	3.90664	0.494261	0	0	0	0	0	0	0
CGI_10015690	Testis	TSSK4_MOUSE Testis-specific serine/threonine-protein kinase 4 OS=Mus musculus GN=Tssk4 PE=2 SV=1	0.914499	0.301032	0.0918872	172.568	57.6598	32.3908	0	0	0.134099	0	0	0.46781	0.10359
CGI_10021674	Testis	ACTC_BRABE Actin, cytoplasmic OS=Branchiostoma belcheri PE=2 SV=1	34.3586	8.83674	8.92283	1442.07	223.105	554.363	0.525728	0.0998857	9.53389	0	0.218395	0.743602	0.17963
CGI_10003613	Testis	TTC25_DANRE Tetratricopeptide repeat protein 25 OS=Danio rerio GN=ttc25 PE=2 SV=1	14.3972	10.9481	8.09744	281.235	68.2479	81.0973	0.96043	1.45981	3.74601	0.297072	0.943033	4.49076	1.37229
CGI_10005905	Testis	SREC2_HUMAN Scavenger receptor class F member 2 OS=Homo sapiens GN=SCARF2 PE=1 SV=3	0	0.227959	0.487077	2.23733	14.8371	7.00807	1.00444	0.152671	0.710835	1.36701	0	0.206648	2.05917
CGI_10009850	Testis	NA	0.268583	0	0	40.5173	8.05613	12.6678	0	0	0	0	0	0	0
CGI_10010525	Testis	NA	0.216977	1.16319	0.915662	149.985	41.7058	34.8185	1.18691	1.14803	0.190901	0	0	0.77696	0
CGI_10009878	Testis	FMO5_CAVPO Dimethylaniline monooxygenase [N-oxide-forming] 5 OS=Cavia porcellus GN=FMO5 PE=2 SV=2	1.36505	1.07842	1.15212	2.23206	7.91039	2.56545	0.226275	0.137571	0.520433	0.153977	0.225595	0.418973	0.123701
CGI_10024252	Testis	NA	1.97762	0.348743	14.7541	169.314	37.2255	53.8745	7.37589	6.16608	1.30497	0.941096	0.714944	0	4.3683
CGI_10021538	Testis	TRIM2_HUMAN Tripartite motif-containing protein 2 OS=Homo sapiens GN=TRIM2 PE=1 SV=1	0.865641	0.537332	0.313121	1.18716	3.81525	1.31401	0.0860949	0.0654303	0.228483	0.366164	0.14306	0.442817	0.823667
CGI_10026113	Testis	NA	0	0.57056	0	71.6169	14.147	22.2389	0.287317	0.218355	0.127082	0.122197	0	0.295554	0.0981696
CGI_10013055	Testis	NA	18.3777	1.31233	2.32529	455.512	70.3457	179.09	6.03628	5.59497	8.73329	4.39071	6.98365	5.25183	7.5752
CGI_10026819	Testis	CTL1_XENLA Choline transporter-like protein 1 OS=Xenopus laevis GN=slc44a1 PE=2 SV=2	1.829	1.29014	0.551323	82.9877	10.0765	35.2828	0.0757952	0.0288014	0.234674	0.0322359	0.0629727	0.545778	0.0776925
CGI_10011321	Testis	ANR26_HUMAN Ankyrin repeat domain-containing protein 26 OS=Homo sapiens GN=ANKRD26 PE=1 SV=3	8.63246	11.2779	7.57205	137.523	40.8468	42.829	10.376	10.0116	8.28793	18.0153	6.87121	4.55195	21.6609
CGI_10025816	Testis	NA	0	0.48343	0	78.7166	24.3328	14.8619	0	0.388521	0	0.14495	0.14158	0	0
CGI_10010967	Testis	NA	4.3176	3.25523	1.36548	37.2224	15.078	7.98141	3.51983	2.1935	2.8646	2.87423	1.4037	3.04143	2.98257
CGI_10006388	Testis	NA	0.143606	0.283631	0.346303	33.1776	3.34049	14.9478	0	0	0.0631739	0.0607451	0	0.220384	0.146403
CGI_10007079	Testis	NA	1.10417	0.311544	1.16493	18.4189	6.0832	3.59163	0.686368	0.20865	0.242869	0.233531	0.114051	0.141209	0.0938065
CGI_10018770	Testis	NA	0	0.418492	0.894186	18.3852	7.26352	2.41229	0	0	0.326241	0	0	0	0
CGI_10008475	Testis	NA	0	0.269605	0	27.2168	3.50954	10.3605	0	0	0	0	0	0	0
CGI_10018498	Testis	NA	0.414065	0	0.748881	82.1208	33.9645	8.97908	0.617731	0.156488	0	0	0	0	0
CGI_10009032	Testis	KCNAW_DROME Potassium voltage-gated channel protein Shaw OS=Drosophila melanogaster GN=Shaw PE=2 SV=1	3.25952	0.20188	0.143785	98.1885	14.405	35.4279	0	0.0600912	0.874327	0.0336285	2.33211	0.284678	0.0540326
CGI_10018930	Testis	TBA3_RAT Tubulin alpha-3 chain OS=Rattus norvegicus GN=Tuba3a PE=2 SV=1	168.007	71.2275	150.625	11654.3	2474.1	3504.78	269.271	312.73	223.011	76.6074	1068.63	89.2664	241.727
CGI_10010197	Testis	TRIM2_MOUSE Tripartite motif-containing protein 2 OS=Mus musculus GN=Trim2 PE=1 SV=1	0	0	0.305043	8.59391	0.495576	4.49869	0	0	0	0	0	0	0
CGI_10014006	Testis	NA	3.3878	6.00835	1.65337	98.2828	26.4659	27.2871	2.72764	1.70714	7.23875	14.4668	0.466571	0.247575	11.074
CGI_10019311	Testis	WDY_DROAN WD repeat-containing protein on Y chromosome OS=Drosophila ananassae GN=WDY PE=2 SV=2	1.48907	0.785002	0.779592	294.115	56.2744	83.6159	0	0.533144	0.517149	0	6.02274	0.140318	0
CGI_10000787	Testis	NA	0	0.28039	0.599105	1.57253	9.73312	3.23247	0	0	0	0	0	0	0
CGI_10010570	Testis	NA	0	0	0	108.416	39.6115	13.4686	0	0	0	0	0	0	0
CGI_10018171	Testis	TXB1B_DANRE Tax1-binding protein 1 homolog B OS=Danio rerio GN=tax1bp1b PE=2 SV=3	1.9187	0.541365	0.957291	214.154	64.7201	36.5859	0	0.0250047	0.465687	0	0	0.169226	0.0899344
CGI_10020625	Testis	TRYG1_HUMAN Tryptase gamma OS=Homo sapiens GN=TPSG1 PE=2 SV=2	0.616474	4.90508	15.8324	25.8511	79.8514	18.181	1.90071	0.698952	2.44074	10.6393	0	4.91955	0.879873
CGI_10004235	Testis	NA	0	0.28039	0.299552	0.786263	4.25824	1.61624	0	0.563355	0.218582	0.420356	0	0.508354	0
CGI_10009851	Testis	SCRT1_MOUSE Transcriptional repressor scratch 1 OS=Mus musculus GN=Scrt1 PE=2 SV=1	1.27732	1.00911	0.53904	100.388	13.7615	35.0392	0.12704	0.144821	0.280953	0	0.316644	0.326705	0.0868133
CGI_10027341	Testis	GGT1_RAT Gamma-glutamyltranspeptidase 1 OS=Rattus norvegicus GN=Ggt1 PE=1 SV=4	1.10769	1.71895	2.57577	2.92136	12.302	4.88988	0.708227	0.777454	0.765732	0.870165	0.98069	2.75223	0.672181
CGI_10012230	Testis	NA	1.11658	0.315044	0	31.3622	5.46804	10.896	3.33158	0.632983	0.245597	1.18078	2.07598	0	1.32805
CGI_10020939	Testis	NA	0.455851	0.932488	0.549637	998.247	206.773	247.872	0.22669	0	0.501334	0.144618	0	0.524677	0.0774549
CGI_10012404	Testis	NA	3.86976	2.92618	5.31915	101.202	20.2773	28.3638	0.615807	0.4095	0.953316	0.392856	0.0639536	0.395914	0.473416
CGI_10014246	Testis	CUBN_RAT Cubilin OS=Rattus norvegicus GN=Cubn PE=1 SV=2	0.105944	0.0298923	0.0638704	9.02497	2.07529	2.29742	0.10537	0.240237	0	0	0	1.1923	0.108008
CGI_10027322	Testis	NA	0.120309	0.101836	0.0725308	118.13	31.3734	21.7846	0	0.0909371	0	0	0	0	0.0408842
CGI_10020550	Testis	KLH10_HUMAN Kelch-like protein 10 OS=Homo sapiens GN=KLHL10 PE=2 SV=1	0.176198	0.0248572	0.212448	13.9408	4.09861	2.29253	0	0	0	0	0	0	0
CGI_10019263	Testis	NA	0	0	0.0699888	3.06177	0.426392	1.007	0	0	0	0	0	0	0.0394514
CGI_10026291	Testis	ANKH1_HUMAN Ankyrin repeat and KH domain-containing protein 1 OS=Homo sapiens GN=ANKHD1 PE=1 SV=1	0.207032	0	0.124813	167.026	21.2912	56.5682	0	0	0.182151	0	0	0	0.0703549
CGI_10018392	Testis	NA	0	0.384095	0.410346	590.774	124.997	134.686	0	0	0	0	0.14061	0	0
CGI_10014625	Testis	NA	0.202086	0.235202	0.0761444	379.947	52.6056	118.568	0.0251238	0.0190935	0.100012	0.0641113	0	0	0.0343369
CGI_10005327	Testis	COL12_CHICK Collectin-12 OS=Gallus gallus GN=COLEC12 PE=2 SV=1	0.196394	0.277065	0.710401	2.12363	8.41549	1.91648	0.292995	0.148447	0	0.0830744	0	0.100465	0.533919
CGI_10008728	Testis	RGSL_HUMAN Regulator of G-protein signaling protein-like OS=Homo sapiens GN=RGSL1 PE=2 SV=1	1.55274	0.833475	0.433803	150.62	27.8195	38.9276	0.207166	0.186068	0.633087	0.048059	0.563299	0.697436	0.270266
CGI_10003550	Testis	NA	0.168433	0.142571	0.101543	101.814	25.7763	18.6278	0	0	0.148191	0.0712469	0	0	0
CGI_10020218	Testis	SC5A6_RABIT Sodium-dependent multivitamin transporter OS=Oryctolagus cuniculus GN=SLC5A6 PE=2 SV=1	2.72368	3.09592	2.29883	3.53007	11.5281	3.16412	0	0.0147052	1.02701	0	0.0643042	1.13454	0.0264451
CGI_10026172	Testis	ORCT_DROME Organic cation transporter protein OS=Drosophila melanogaster GN=Orct PE=1 SV=1	0.451707	1.65685	0.816961	2.14435	1.65905	6.85675	0	0.341427	0.298066	0.668749	0	0	0.92101
CGI_10026822	Testis	NCAM1_RAT Neural cell adhesion molecule 1 OS=Rattus norvegicus GN=Ncam1 PE=1 SV=1	0.966688	0.190927	0.641065	4.30864	5.56246	19.0762	2.06712	1.6075	0.595359	2.08543	0.479279	0.741761	0.985516
CGI_10005468	Testis	NA	2.99809	3.30113	2.44667	296.936	34.0194	105.807	2.54547	2.37668	2.8147	9.91348	0.936574	1.49626	9.77824
CGI_10003383	Testis	NA	0	0.305879	0	413.431	104.852	71.5062	0	0	0.158969	0.305714	0.223954	0.277284	0.429805
CGI_10021828	Testis	CASP3_RABIT Caspase-3 OS=Oryctolagus cuniculus GN=CASP3 PE=2 SV=1	0	0.637249	2.13966	3.99939	15.4055	3.84818	1.04292	1.46326	0.993554	0.341198	0.866488	0.412625	0.493398
CGI_10027911	Testis	SACS_MOUSE Sacsin OS=Mus musculus GN=Sacs PE=1 SV=2	0	0.0443654	0	1.11968	10.2028	3.40978	0	0	0	0	0	0	0
CGI_10003852	Testis	NA	0	0	0	8.00179	1.07667	2.38383	0	0	0	0	0	0	0
CGI_10024631	Testis	NA	0.673733	0.712855	0.507716	37.8916	10.5167	6.02664	0.0837601	0	0.370478	0	0	0	0
CGI_10008359	Testis	NA	4.05063	0.53335	0.1628	91.2321	24.7956	18.4462	1.47718	1.4288	5.34575	6.85364	0.557856	1.51954	7.89199
CGI_10006625	Testis	NA	0	0	0	0.262088	1.21664	3.23247	0	0	0	0	0	0	0
CGI_10024722	Testis	NA	0.304833	0.0860091	0.183774	4.8237	2.61242	17.187	0	0	0.134099	0	0	0.155937	0
CGI_10013053	Testis	NA	7.89224	0.407725	0.402084	218.993	28.851	70.989	3.42723	3.65488	5.23227	2.96224	3.39855	3.07059	3.89077
CGI_10014041	Testis	NA	0.588021	0.953988	0.0886249	456.404	113.925	75.233	0	0	0.129338	0.248732	0.121474	0	0.0999123
CGI_10021847	Testis	MEG11_HUMAN Multiple epidermal growth factor-like domains 11 OS=Homo sapiens GN=MEGF11 PE=2 SV=3	0.189648	0.321057	1.14333	6.70224	3.71493	24.4697	0	0.143347	0	0.0802207	0	0	0
CGI_10001124	Testis	NA	0.252222	0.0711649	0.152057	197.696	34.5847	46.2172	0	0	0	0.106689	0	0.258047	0.0857116
CGI_10011314	Testis	NA	0.302974	0.598392	0.182654	39.1533	4.45112	12.4831	0.150666	0.114503	0.266563	0.256315	0	0.154986	0.102958
CGI_10027038	Testis	NA	0	0.467316	0.249627	0.764422	1.01387	3.59163	0.20591	0	0.182151	0.525446	0.171076	0	0.14071
CGI_10000737	Testis	TRIM2_MOUSE Tripartite motif-containing protein 2 OS=Mus musculus GN=Trim2 PE=1 SV=1	0	0	1.85052	3.13695	17.6154	4.3682	0	0	0	0.0811499	0.079263	0	0.0651937
CGI_10007271	Testis	NA	2.59563	0.348743	0.745155	37.1291	3.63176	13.2676	0.0614658	0	0.652483	0	0.153202	0.442596	0.0420029
CGI_10003150	Testis	ACHA3_BOVIN Neuronal acetylcholine receptor subunit alpha-3 OS=Bos taurus GN=CHRNA3 PE=2 SV=1	0.806293	0.312808	0.121522	22.3279	2.46783	7.32169	0.200481	0.190451	0	0.383692	0.0832824	0.309343	0.273999
CGI_10006424	Testis	CCD63_BOVIN Coiled-coil domain-containing protein 63 OS=Bos taurus GN=CCDC63 PE=2 SV=1	0.515433	0.785323	0.497182	593.231	102.859	133.01	0.051264	0	0.136047	0	0	0.105468	0
CGI_10028841	Testis	NA	0.206173	0	0	116.743	30.0374	16.7659	0	0	0.0906978	0.174422	0	0.105468	0.280252
CGI_10015424	Testis	SMKX_MOUSE Sperm motility kinase X OS=Mus musculus PE=2 SV=1	1.09071	0.410326	0.730615	479.972	119.587	71.8765	0.602664	0.870223	1.54607	0.358841	0.150213	0.0619943	1.40023
CGI_10020110	Testis	TIE1_BOVIN Tyrosine-protein kinase receptor Tie-1 OS=Bos taurus GN=TIE1 PE=2 SV=1	0	0.378905	0.693943	2.42861	4.69745	16.2248	0.572415	0.290016	0.253184	1.1361	0	0	0.52155
CGI_10017468	Testis	NA	0.680654	0.0960238	0	9.60389	2.9166	1.47601	0.338483	0.38586	0.299427	0.143958	0.703052	0.174094	0.462608
CGI_10015188	Testis	NA	1.72079	4.30902	1.29676	7160.55	653.878	2291.42	0.534832	0.650338	0.946241	0	0.355482	0.440133	0.146192
CGI_10028454	Testis	ULK3_MOUSE Serine/threonine-protein kinase ULK3 OS=Mus musculus GN=Ulk3 PE=2 SV=1	0.240038	0.609542	0.144711	137.501	38.7914	16.6569	0	0	2.00631	0.101535	0	0	0
CGI_10003977	Testis	NA	0.260145	0	0.705751	4.39099	1.27397	0.846196	0.517471	0.147475	0.457763	0.165061	0	0	0.22101
CGI_10005153	Testis	NA	0.252222	0	0.228085	12.6055	1.54396	3.55517	0	0	0.166433	0	0.0521043	0.0645119	0
CGI_10004273	Testis	RED1_HUMAN Double-stranded RNA-specific editase 1 OS=Homo sapiens GN=ADARB1 PE=1 SV=1	8.37398	4.60548	5.18645	170.176	24.5891	49.512	3.98536	4.61118	4.01477	5.71452	3.10842	3.7817	3.546
CGI_10017400	Testis	NA	0.514518	0.559949	0.0886249	475.208	62.9917	121.297	0	0	0.711361	0.0621829	0.0303685	0	0
CGI_10025504	Testis	NA	1.57739	1.33519	1.42644	2.49607	14.4838	5.1309	1.17663	0	1.73478	0.333616	0.651718	2.42073	1.07207
CGI_10028659	Testis	TSSK1_BOVIN Testis-specific serine/threonine-protein kinase 1 OS=Bos taurus GN=TSSK1B PE=2 SV=1	0.304833	0.559059	0.826985	159.262	46.8369	16.1954	0.15159	0	0.402298	0	0	0	0
CGI_10022358	Testis	NA	2.20835	0.934632	0.665672	2.71794	3.15425	11.174	1.64728	2.6429	0.64765	0	0	0.376558	0.875528
CGI_10021636	Testis	NA	0	0.0690615	0.442688	1.67839	1.19866	6.3694	0.365161	0.462525	0.430703	0.414144	0	0.375631	0.415891
CGI_10019500	Testis	NA	0	0.226121	0	2.11361	1.96232	10.4273	0	0	1.05765	0	0	0	0
CGI_10004856	Testis	NA	0	0	0	3.10722	0.627134	0.555407	0	0	0.225342	0	0	0	0
CGI_10000411	Testis	NA	0	1.46215	1.10265	638.899	90.6882	147.081	0	0	0.134099	0	0.125945	0	0
CGI_10022316	Testis	TRIM2_MOUSE Tripartite motif-containing protein 2 OS=Mus musculus GN=Trim2 PE=1 SV=1	0.0877876	0.148616	0.529244	0.62512	0.859816	3.33146	0	0.0663551	0.57928	0.037134	0	0.0898151	0
CGI_10007765	Testis	NA	0	0	0	30.9381	2.05823	10.1268	0	0	0	0	0	0	0
CGI_10021258	Testis	NA	0.421083	0.118809	0	24.654	5.67078	4.10907	0.418801	1.27312	0.555716	0.178117	0	0.646212	0.858568
CGI_10012868	Testis	MARH3_MOUSE E3 ubiquitin-protein ligase MARCH3 OS=Mus musculus GN=March3 PE=2 SV=1	0.596253	0.448623	0	154.422	21.8995	35.5572	0	0.37557	1.74865	0	0	0.610024	0.135081
CGI_10009173	Testis	NA	0	0	0.443781	11.6483	1.35182	3.19256	0	0	0.323825	0	0.152067	0.188279	0
CGI_10026289	Testis	RN5A_MOUSE 2-5A-dependent ribonuclease OS=Mus musculus GN=Rnasel PE=2 SV=2	2.82894	0.542359	0.481033	383.968	44.9357	100.356	3.7154	1.93268	2.64851	1.02788	0.0299695	0.296849	4.57256
CGI_10009248	Testis	NA	0	0	0	5.22781	0.323574	1.7194	0	0	0	0	0	0	0
CGI_10011312	Testis	NA	0.439715	0	0.530181	88.5995	6.46003	27.6524	0	0	0.193435	0	0	0	0.298853
CGI_10016991	Testis	NA	0.871715	0.245956	2.10212	20.4612	4.80253	4.25325	1.08374	1.31779	0.958692	0.737467	0.36016	2.45258	0.296231
CGI_10018833	Testis	SODE_RAT Extracellular superoxide dismutase [Cu-Zn] OS=Rattus norvegicus GN=Sod3 PE=1 SV=2	952.049	61.308	522.432	3569.62	2052.21	10958	1451.83	1908.01	1434.94	1401.66	420.049	60.581	1529.99
CGI_10026288	Testis	ERN2_MOUSE Serine/threonine-protein kinase/endoribonuclease IRE2 OS=Mus musculus GN=Ern2 PE=2 SV=1	3.49562	1.54989	2.1074	611.494	72.4481	153.772	4.47001	2.6422	4.17392	1.05617	0.103161	0.766362	7.29711
CGI_10026883	Testis	FBCD1_MOUSE Fibrinogen C domain-containing protein 1 OS=Mus musculus GN=Fibcd1 PE=2 SV=1	0	0.674013	1.29614	14.0494	2.92461	2.84913	0.118794	0.361125	0	1.81885	0	0.488801	0
CGI_10023901	Testis	EFCB2_MOUSE EF-hand calcium-binding domain-containing protein 2 OS=Mus musculus GN=Efcab2 PE=2 SV=1	8.78625	24.7051	14.795	146.705	33.7543	40.4059	7.23197	5.83966	8.53002	30.5015	1.25177	1.23989	28.8284
CGI_10014303	Testis	H31_RAT Histone H3.1 OS=Rattus norvegicus PE=1 SV=3	1.29903	3.20707	1.56629	69.2905	5.96392	21.1273	0	0	1.00005	0.137371	0.134177	0.332257	0
CGI_10025595	Testis	NA	0.955534	0.269605	0.864093	138.352	29.8311	19.6849	0.475178	0.541688	0.210175	0.303142	0.296093	0.733202	0.568251
CGI_10018661	Testis	NA	1.79904	0.241715	0.258235	234.501	28.5281	56.9398	1.78929	2.07211	1.3944	0.652277	0.601715	4.20706	1.42651
CGI_10014386	Testis	BAT1_HUMAN B(0,+)-type amino acid transporter 1 OS=Homo sapiens GN=SLC7A9 PE=1 SV=1	1.71337	0.780926	1.58914	2.08558	10.3269	2.42935	0	0	0.811709	0.1115	0.0544539	0.269684	0.134365
CGI_10002520	Testis	NA	0.961699	0.361793	0.19326	67.6355	4.70957	20.8546	0	0	0.705102	0.406797	0.529783	0.65594	0
CGI_10005512	Testis	NA	1.34291	10.88	2.66012	73.3643	16.2062	14.3527	5.34254	3.40768	1.94107	1.623	0.475578	1.66834	2.0862
CGI_10006251	Testis	NA	0	0	0	5.21357	0.654107	1.15859	0	0	0	0	0	0	0
CGI_10010937	Testis	NA	0.144722	0.149723	0.31991	184.632	32.365	29.4479	0.0479791	0.0364631	0.445652	0.102028	0	0	0
CGI_10028492	Testis	NA	2.8393	2.00278	2.39642	178.968	15.9901	47.4096	0.141196	1.50228	1.74865	0.120102	0.234618	0	0.0964867
CGI_10010670	Testis	NA	0.602276	0.424833	0	27.7177	7.37357	2.28558	0	0	0.264948	0	0	0.154047	0
CGI_10016574	Testis	NA	0.231645	0.130718	0	278.185	29.9906	61.6606	0.0575973	0	0.0509515	0	0	0.148122	0.0196797
CGI_10008131	Testis	NA	4.43136	1.86217	1.76207	325.297	21.4701	92.108	0.890845	1.24715	1.49316	0.59823	0.779093	0.675232	0.480603
CGI_10026111	Testis	NA	0.690108	0.0973575	0	213.128	33.7956	34.4198	0.171592	0	0	0	0	0.353023	0
CGI_10011173	Testis	ANPRB_HUMAN Atrial natriuretic peptide receptor B OS=Homo sapiens GN=NPR2 PE=1 SV=1	0.755708	0.879549	0.93966	5.69268	1.21433	1.53635	0.422782	0.696161	0.498666	0.579389	0.0390287	0.314097	0.385213
CGI_10011309	Testis	NA	4.6815	4.35294	3.65621	58.5347	6.64332	15.4586	0.846569	0.562953	0.842499	0.585079	0.527515	1.46954	0.361567
CGI_10003246	Testis	NA	0.262435	0	0.105476	6.32148	0.963887	1.13819	0.0435022	0.0330607	0.115448	0	0	0.0894989	0.0297274
CGI_10024797	Testis	CN174_HUMAN SAM domain-containing protein C14orf174 OS=Homo sapiens GN=C14orf174 PE=2 SV=1	0	0	0	56.6491	14.5743	3.92835	0	0	0	0	0	0	0.175887
CGI_10024881	Testis	NA	0.253509	0	0	46.5339	11.4836	3.57331	0	0.0958087	0	0	0	0	0
CGI_10025973	Testis	NA	0	0.108678	0.232211	5.58714	0.943132	0.835264	0	0	0	0	0	0	0
CGI_10015218	Testis	NA	0.552086	0	0.998508	2.32967	18.9255	4.19024	0.274547	0.4173	0.485737	0	0.228101	0.282419	0.938065
CGI_10022946	Testis	NA	0.275025	0	0	22.8239	2.8059	4.37358	0.410301	0.0346467	0.201644	0.0775565	0	0	0.373842
CGI_10012700	Testis	NA	2.88882	2.71695	3.71538	8.22833	7.78084	34.2458	3.16048	2.4019	3.98192	1.71075	2.70539	6.00961	3.99223
CGI_10025228	Testis	NA	1.45241	0.798032	0.230425	25.2814	6.36396	2.65228	0.608227	0.66447	0.571675	0.517362	0.821164	0.938499	0.441612
CGI_10009757	Testis	MOT10_DANRE Monocarboxylate transporter 10 OS=Danio rerio GN=slc16a10 PE=2 SV=1	0.17788	0.451701	0.107238	114.28	9.29176	25.9086	0	0	0.0782512	0	0	0.0303314	0
CGI_10000931	Testis	NA	0.776372	0.876217	0.234025	797.524	90.2975	149.418	0	0	0	0	0	0	0
CGI_10018198	Testis	NA	0.31933	0.450497	0.693051	173.742	25.3336	26.314	0.0952798	0.0241369	0.0561907	0	0	0.0326705	0
CGI_10001606	Testis	NA	0	0.412338	0	5.58863	0.894588	0.792272	0	0	0	0	0	0	0
CGI_10002744	Testis	MEG10_XENTR Multiple epidermal growth factor-like domains 10 OS=Xenopus tropicalis GN=megf10 PE=2 SV=1	0.244767	0.0690615	0	1.29107	1.79799	9.81949	0.486882	0	0.107676	0.310608	0.202257	0	0
CGI_10016452	Testis	NA	0.613429	1.21156	0	383.424	33.7956	79.149	0.152526	0	0	0	0.506892	0.313798	0.521147
CGI_10026112	Testis	NA	0.621097	0	0	95.1705	9.1248	18.8561	0	0	0.546454	0	0	0	0.422129
CGI_10006929	Testis	NA	0.791837	0.279272	0.596718	1.98393	1.21179	9.65877	0.29533	0	0	0	0	0.303797	0.0672716
CGI_10024031	Testis	NA	0.167864	0.710446	1.6192	135.427	24.2506	15.8347	0.166954	0.126882	2.95381	1.27811	0.0693551	0.343482	0
CGI_10017627	Testis	S22AG_XENLA Solute carrier family 22 member 16 OS=Xenopus laevis GN=slc22a16 PE=2 SV=2	1.62578	0.344036	1.04139	1.87588	10.2009	1.65259	0	0	0.402298	0	0	0.311873	0
CGI_10018008	Testis	NAS26_CAEEL Zinc metalloproteinase nas-26 OS=Caenorhabditis elegans GN=toh-1 PE=2 SV=4	0.605948	1.48987	0.730615	9.10914	1.90762	1.97102	1.24838	0.883309	0.533126	1.02526	0.42918	0.0442817	0.853084
CGI_10001486	Testis	MEG11_HUMAN Multiple epidermal growth factor-like domains 11 OS=Homo sapiens GN=MEGF11 PE=2 SV=3	1.92962	1.08889	1.93885	2.71417	5.11855	21.6195	0.479791	0.729262	0.848861	1.49641	0.0664372	0.822579	1.09289
CGI_10023153	Testis	NA	0	0.243817	0	223.458	22.7459	38.4149	0.429726	0	0	0.182764	0	0	0.146828
CGI_10015718	Testis	NA	0	0.108258	0	218.12	19.4944	40.1459	0	0	0	0	0	0	0
CGI_10023086	Testis	NA	2.11092	0.87049	0.293679	839.408	114.706	113.559	1.21124	0.490941	1.00005	1.57977	2.48228	2.82419	1.43469
CGI_10011034	Testis	NA	0	0	0	4.63693	0.467938	0.828838	0	0	0.16814	0.161676	0	0	0.129886
CGI_10023588	Testis	NA	0	1.83862	1.22767	6.6596	27.4243	2.64957	1.21521	0.769611	1.25416	1.20594	0.336543	1.45839	1.93764
CGI_10001717	Testis	NA	0	0.228578	0	11.3239	1.32243	1.75678	0	0.306171	0	0	0	0.13814	0.183535
CGI_10028660	Testis	TSSK1_BOVIN Testis-specific serine/threonine-protein kinase 1 OS=Bos taurus GN=TSSK1B PE=2 SV=1	0	0.504856	0.0829785	990.016	162.612	94.3177	0	0	0.242196	0	0	0	0
CGI_10026899	Testis	NA	0	0.295147	0.157659	217.533	31.6967	23.5347	0	0	0.115043	0	0	0	0
CGI_10001234	Testis	NA	0	0	0	11.1997	1.59153	1.2529	0.0718292	0	0	0	0	0	0
CGI_10006949	Testis	NA	0	0	0	76.028	16.7812	3.25105	0	0	0	0	0	0	0
CGI_10003453	Testis	FGRL1_CHICK Fibroblast growth factor receptor-like 1 OS=Gallus gallus GN=FGFRL1 PE=1 SV=1	1.06474	1.30181	0.427932	18.6269	1.30354	4.61781	1.05897	0.536529	0.624519	0.300255	0	0	0.964867
CGI_10024525	Testis	NA	0.821286	0	0	22.4182	3.01646	2.67146	0.204209	0	0.180646	0	0	0	0
CGI_10004291	Testis	BAT1_HUMAN B(0,+)-type amino acid transporter 1 OS=Homo sapiens GN=SLC7A9 PE=1 SV=1	0.94824	0.588604	1.372	1.5005	11.6092	2.67316	0.943101	0.286695	0.91771	1.12309	0.0783554	0.291042	0.966709
CGI_10012807	Testis	NA	0.776372	0.109527	0	101.866	13.7822	10.1015	0	0	0	0	0	0	0
CGI_10025811	Testis	NA	2.5113	0.404895	0.324425	491.816	44.1416	71.5733	0	0.135585	0.473462	0	1.25991	0	0
CGI_10009473	Testis	SPO11_MOUSE Meiotic recombination protein SPO11 OS=Mus musculus GN=Spo11 PE=2 SV=2	0.807931	0.182367	0.828031	8.31009	1.68153	0.963609	0.321421	0.396944	0.426501	0.341753	0.100142	0.165318	0.384378
CGI_10020684	Testis	KAPR_KLULA cAMP-dependent protein kinase regulatory subunit OS=Kluyveromyces lactis GN=PKAR PE=3 SV=1	1.06983	0.670788	0.788295	81.291	6.40337	13.4042	0.532017	0.449247	0.784384	0.150846	0.294676	0.121616	0
CGI_10004753	Testis	NA	1.22183	0.459655	0	14.2859	2.49311	1.32478	0	0.153922	0.179165	0	0	0.833366	0.138403
CGI_10018617	Testis	NA	0	0.452241	0.483149	65.8389	12.7551	3.0413	0.597804	0.454319	0.176276	0.677994	1.1589	0	0.136171
CGI_10008186	Testis	NA	0.417544	0.706864	0	1.87205	25.5597	4.07454	0	0.315605	0	0	0	0	0
CGI_10017002	Testis	NA	1.96136	4.11976	1.70797	692.75	89.1135	65.4528	1.73398	2.71794	0.575215	0.0921834	0.18008	0	0
CGI_10016782	Testis	FBX39_RAT F-box only protein 39 OS=Rattus norvegicus GN=Fbxo39 PE=2 SV=2	0.173733	0.196077	0.418954	132.189	11.6985	17.5186	0.0863959	0.0656591	0	0.0734889	0	0.088873	0
CGI_10000310	Testis	NA	3.30672	2.0133	1.41645	7.20626	6.17908	39.1557	3.24552	3.0585	2.64136	2.20853	1.61788	4.22886	3.60769
CGI_10016762	Testis	MRP1_MOUSE Multidrug resistance-associated protein 1 OS=Mus musculus GN=Abcc1 PE=1 SV=1	0.398371	0.326985	0.480332	0.697244	0.886764	5.14399	0.0540289	0.013687	0.446085	0.413616	0.0897774	0.259364	0.233833
CGI_10018624	Testis	NA	0.56786	0.721002	0	62.6764	6.60462	7.69636	0.98837	0.536529	0.374712	0.720611	0.351928	0.726219	0.771894
CGI_10008660	Testis	NA	0.395919	0.111709	0	19.9437	1.69651	2.79031	0	0	0	0.167473	0	0.70886	0.0672716
CGI_10024154	Testis	NA	0.801416	0.11306	0	35.9314	4.90581	3.0413	0.199268	0.454319	0.176276	0.169499	0.993344	0	0
CGI_10016600	Testis	NA	2.74656	1.33854	0.602115	25.6819	2.7512	3.79017	0.124167	0.188729	0.768881	0.211234	0.103161	0.638635	0.25455
CGI_10022363	Testis	NA	0.814554	0.321758	0.687497	45.8868	4.78678	6.88887	1.70129	0.615689	2.07832	1.99842	0	2.08342	2.15909
CGI_10019461	Testis	NA	0	0	0	82.6304	7.604	8.97908	0	0	0	0	0	0	0
CGI_10013677	Testis	NA	0.507018	0.143056	0	13.2381	0.931102	1.92409	0.126068	0	0.334564	0	0	0.129682	0.172298
CGI_10016249	Testis	NA	4.09193	9.56623	3.52414	1106.93	40.0775	183.173	0.872091	0.441847	4.11448	0.494537	0	0	0.595947
CGI_10021396	Testis	NA	0	1.30848	0	2112.08	150.863	242.794	0	0	0	0	0	0	0
CGI_10000858	Testis	NA	0.231106	0.391241	0	22.4908	2.26352	2.25521	0.34478	0	0.50833	0.293272	0	0	0.157071
CGI_10003204	Testis	NA	0	0.0801113	0	3.29481	0.347611	0.307854	0	0	0	0	0	0	0.192973
CGI_10009578	Testis	NA	0.196394	0	0.3552	13.8813	0.721328	1.91648	0	0	0	0	0	0	0
CGI_10004660	Testis	NA	0.213252	8.42372	0.38569	283.459	12.2708	41.1573	0	0	0.281436	0.360821	0.0881078	0.109089	0.217406
CGI_10010845	Testis	NA	0	0.107019	0	37.6126	6.03676	0.411256	0	0	0	0	0	0	0
CGI_10005612	Testis	NA	0	0	0	0.242674	0.563259	4.98838	0	0	0	0	0	0	0
CGI_10028120	Testis	NA	0.130757	0.11068	0.867125	16.3805	1.44076	1.55953	0.325122	0	0.460172	0.16593	0.054024	0.200666	0.133304
CGI_10007477	Testis	NA	0	0	0	8.99939	0.732916	0.64909	0	0	0	0	0	0	0
CGI_10022783	Testis	CSL3_ONCKE L-rhamnose-binding lectin CSL3 OS=Oncorhynchus keta PE=1 SV=1	0.723608	0.0680557	0.145414	1.14504	1.1812	13.8609	0	0	0.106108	0.102028	0	0	0
CGI_10027522	Testis	NA	0	0.575748	0.799626	1.15706	17.9873	1.77	0	0	0.8079	0.0431577	0	0	0
CGI_10018818	Testis	HMCN1_HUMAN Hemicentin-1 OS=Homo sapiens GN=HMCN1 PE=1 SV=2	0	0.0406362	0.0434134	7.12194	0.705298	0.312316	0	0.108861	0	0	0	0	0.0734138
CGI_10022017	Testis	NA	0.814554	0.459655	0	293.667	26.9256	10.5983	0	0	0	0	1.34617	0	0.553612
CGI_10004239	Testis	NA	1.44722	0.136111	1.74496	2.16286	1.77181	24.0605	1.43937	1.27621	0.212215	0	0	0	0
CGI_10020053	Testis	NA	0	1.35127	0	2341.89	92.3474	149.94	0	0	0	0	0	0	0
CGI_10028430	Testis	NA	0.491958	0.62463	0.741466	1.6867	2.10804	35.4718	0.366969	0.464814	0.216418	0	0	0.37749	0.33436
CGI_10024152	Testis	NA	0.258118	0	0.0778058	7.04573	0.474016	0.279868	0	0	0.113549	0.163775	0.106645	0	0
CGI_10001070	Testis	NAS7_CAEEL Zinc metalloproteinase nas-7 OS=Caenorhabditis elegans GN=nas-7 PE=2 SV=2	0.686295	0.54219	0.579245	1.267	1.17631	31.2532	0.204773	0.103749	0	0.116121	0	0.140429	0
